# Supplementary material for: Structural equation model of the relationship between functional ability, mental health, and quality of life in older adults living alone
Source: PLoS One. 2022 Aug 3;17(8):e0269003. doi: 10.1371/journal.pone.0269003 (PMC9348740; doi:10.1371/journal.pone.0269003)
Supplement: S1 Data — (XLSX) [file pone.0269003.s001.xlsx]

## Sheet: total 1022
	Korean instrumental activities of daily living(K-IA이)															Revised UCLA loneliness scale(RULS)																				Geriatric Depression Scale Short Form Korean Version(GDSSF)
ID	K-IADL_1	K-IADL_2	K-IADL_2	K-IADL_3	K-IADL_3	K-IADL_4	K-IADL_4	K-IADL_5	K-IADL_6	K-IADL_7	K-IADL_8	K-IADL_8	K-IADL_9	K-IADL_10	K-IADL_Sum	Lon_1	Lon_2	Lon_3	Lon_4	Lon_5	Lon_6	Lon_7	Lon_8	Lon_9	Lon_10	Lon_11	Lon_12	Lon_13	Lon_14	Lon_15	Lon_16	Lon_17	Lon_18	Lon_19	Lon_20	GDSSF-K1	GDSSF-K2	GDSSF-K3	GDSSF-K4	GDSSF-K5	GDSSF-K6	GDSSF-K7	GDSSF-K8	GDSSF-K9	GDSSF-K10	GDSSF-K11	GDSSF-K12	GDSSF-K13	GDSSF-K14
번호	grooming 1:independent 2:needs help 3:dependent	household chores 1:independent 2:needs help 3:dependent 4:don't do	only for 4 1:can but don't 2:no experience (none 9)	preparing meals 1:independent 2:needs help 3:dependent 4:don't do	only for 4 1:can but don't 2:no experience (none 9)	laundry 1:independent 2:needs help 3:dependent 4:don't do	only for 4 1:can but don't 2:no experience (none 9)	going out—close range 1:independent 2:needs help 3:dependent	using transportation 1:independent 2:needs help using public transport 3:needs help using personal mobility(car, taxi) 4:dependent	shopping 1:independent 2:independently for small purchases 3:needs to be accompanied 4:completely unable	handle finances 1:independent 2:needs help 3:dependent 4:don't do	only for 4 1:can but don't 2:no experience (none 9)	using phone 1:operates telephone on own initiative 2:dials a few well-known numbers 3:answers telephone, but does not dial 4:does not use	taking medicine 1:independent 2:needs help 3:dependent	total	I feel in tune with the people around me 1:never 2:rarely 3:sometimes 4:often	lack companionship 1:never 2:rarely 3:sometimes 4:often	no one I can turn to 1:never 2:rarely 3:sometimes 4:often	do not feel alone 1:never 2:rarely 3:sometimes 4:often	part of a group of friends 1:never 2:rarely 3:sometimes 4:often	a lot in common with the people around me 1:never 2:rarely 3:sometimes 4:often	no longer close to anyone 1:never 2:rarely 3:sometimes 4:often	My interests and ideas are not shared by those around me 1:never 2:rarely 3:sometimes 4:often	an outgoing person 1:never 2:rarely 3:sometimes 4:often	people I feel close to 1:never 2:rarely 3:sometimes 4:often	feel left out 1:never 2:rarely 3:sometimes 4:often	social relationships arc superficial 1:never 2:rarely 3:sometimes 4:often	No one really knows me well 1:never 2:rarely 3:sometimes 4:often	isolated from others 1:never 2:rarely 3:sometimes 4:often	can find companionship when I want it 1:never 2:rarely 3:sometimes 4:often	people who really understand me 1:never 2:rarely 3:sometimes 4:often	unhappy being so withdrawn 1:never 2:rarely 3:sometimes 4:often	People are around me but not with me 1:never 2:rarely 3:sometimes 4:often	people I can talk to 1:never 2:rarely 3:sometimes 4:often	people I can turn to 1:never 2:rarely 3:sometimes 4:often	basically satisfied with your life 1:yes 2:no	dropped many of your activities and interests 1:yes 2:no	hopeful about the future 1:yes 2:no	in good spirits most of the time 1:yes 2:no	feel happy 1:yes 2:no	wonderful to be alive 1:yes 2:no	feel downhearted and blue 1:yes 2:no	feel worthless 1:yes 2:no	find life very exciting 1:yes 2:no	full of energy 1:yes 2:no	get upset over little things 1:yes 2:no	feel like crying 1:yes 2:no	enjoy getting up in the morning 1:yes 2:no	easy for you to make decisions 1:yes 2:no
1	1	1	9	1	9	1	9	1	1	1	1	9	1	1	46	4	4	1	3	4	4	1	1	4	4	4	1	1	1	4	4	1	1	4	4	1	1	1	1	1	1	2	2	1	1	2	2	1	1
2	1	1	9	1	9	1	9	1	1	1	1	9	1	1	46	3	3	2	2	3	3	3	2	2	3	2	3	3	2	3	3	2	3	3	3	1	1	2	1	1	2	2	2	1	1	2	2	1	1
3	1	1	9	1	9	1	9	1	1	1	1	9	1	1	46	4	3	1	1	4	3	1	2	3	4	1	1	2	1	4	4	3	4	4	4	1	1	2	1	2	2	2	2	1	2	2	2	2	2
4	1	1	9	1	9	1	9	1	1	1	1	9	1	1	46	2	3	3	2	1	2	3	2	2	3	2	2	2	2	4	4	2	3	3	3	1	2	2	1	1	1	2	1	2	2	2	2	1	2
5	1	1	9	1	9	1	9	1	1	1	1	9	1	1	46	4	4	1	1	4	4	1	1	4	4	1	1	1	1	4	4	1	2	4	4	1	2	1	1	1	1	2	2	1	1	2	2	1	1
6	1	1	9	1	9	1	9	1	1	1	1	9	1	1	46	3	2	2	2	4	2	2	2	1	4	3	3	2	2	3	3	3	3	3	3	1	1	2	2	1	2	2	1	2	1	2	2	1	1
7	1	1	9	1	9	1	9	1	1	1	1	9	1	1	46	3	3	4	4	1	1	2	1	3	3	3	3	4	4	4	1	3	4	1	4	1	2	2	1	1	1	1	1	1	1	1	2	1	1
8	1	1	9	1	9	1	9	1	1	1	1	9	1	1	46	4	1	1	1	4	4	1	1	4	4	3	1	1	1	4	4	3	1	4	4	1	1	1	1	1	1	1	2	1	1	2	2	1	1
9	1	1	9	1	9	1	9	1	1	1	1	9	1	1	46	4	3	1	4	4	2	1	3	3	4	3	2	3	2	1	2	1	2	3	3	1	2	1	1	1	1	2	2	2	1	2	2	1	1
10	1	1	9	1	9	1	9	1	1	1	1	9	1	1	46	4	3	2	1	2	3	2	4	3	3	2	3	2	2	3	3	2	2	3	4	1	2	2	1	1	1	2	2	1	1	2	2	1	1
11	1	1	9	1	9	1	9	1	1	1	1	9	1	1	46	4	1	1	1	4	4	1	1	2	4	1	1	1	1	3	4	1	1	4	4	2	2	2	1	1	1	2	2	2	1	2	2	1	1
12	1	1	9	1	9	1	9	1	1	1	1	9	1	1	46	4	2	2	4	3	4	2	2	2	4	3	2	2	2	4	4	3	3	4	4	2	1	2	1	2	1	1	1	2	1	1	2	2	1
13	1	1	9	1	9	1	9	1	1	1	1	9	1	1	46	1	4	1	1	3	3	2	2	3	2	3	2	2	1	4	2	2	3	3	4	1	1	1	1	2	1	2	2	1	1	2	2	1	1
14	1	1	9	1	9	1	9	1	1	1	1	9	1	1	46	3	3	1	1	1	1	4	1	4	3	1	1	1	1	3	4	1	3	3	4	1	2	2	1	1	1	2	2	1	1	1	2	1	1
15	1	1	9	1	9	1	9	1	1	1	1	9	1	1	46	4	3	1	4	3	4	2	3	1	4	4	4	4	3	4	4	1	3	4	4	2	1	2	1	1	1	1	1	1	1	2	2	1	2
16	1	1	9	1	9	1	9	1	1	1	1	9	1	1	46	3	1	1	4	3	3	1	2	1	3	1	1	1	1	4	4	1	3	4	4	1	1	1	1	1	1	1	2	1	1	2	2	1	1
17	1	1	9	1	9	1	9	1	1	1	1	9	1	1	46	4	1	4	4	4	4	1	1	4	4	1	1	1	1	4	4	1	1	4	4	1	2	1	1	1	1	1	2	1	1	1	1	1	1
18	1	1	9	1	9	1	9	1	3	1	1	9	1	1	48	4	4	1	1	4	4	1	4	2	1	4	1	1	3	3	4	3	4	1	4	2	1	2	2	2	2	1	2	2	2	1	1	1	2
19	1	1	9	1	9	1	9	1	2	1	1	9	3	1	49	4	1	1	3	4	4	1	1	3	4	2	1	1	1	4	4	2	2	4	4	1	2	1	1	1	1	2	2	2	1	1	1	1	1
20	1	1	9	1	9	1	9	1	1	1	1	9	1	1	46	3	2	3	1	3	3	1	1	3	4	3	2	1	1	4	4	3	3	4	4	2	1	2	2	1	1	2	1	2	2	1	2	2	1
21	1	1	9	1	9	1	9	1	1	1	1	9	1	1	46	4	4	4	4	4	4	3	3	3	3	4	4	3	1	4	4	4	4	1	1	2	1	1	1	2	2	1	1	2	2	1	2	1	1
22	1	1	9	1	9	1	9	1	1	1	1	9	1	1	46	1	3	4	1	3	1	3	4	4	4	3	1	3	1	4	1	3	1	4	4	1	1	2	1	2	2	1	2	2	1	1	2	1	1
23	1	1	9	1	9	1	9	1	1	1	1	9	1	1	46	3	1	1	4	4	4	1	1	4	4	1	1	1	1	4	4	1	1	4	4	2	1	2	1	1	1	1	2	2	2	1	2	1	1
24	1	1	9	1	9	1	9	1	1	1	1	9	1	1	46	1	4	4	3	3	1	3	3	1	3	3	1	2	2	4	4	4	3	4	3	2	1	2	1	2	1	1	1	2	2	1	1	2	2
25	1	1	9	1	9	1	9	1	4	1	1	9	1	1	49	4	4	4	3	1	1	1	1	4	4	3	1	1	3	4	4	3	4	4	1	1	1	2	2	2	2	1	2	2	2	1	2	2	2
26	1	1	9	1	9	1	9	1	1	1	1	9	1	1	46	4	1	3	3	3	3	1	1	4	4	1	1	1	1	4	4	1	2	3	4	1	1	1	1	1	1	2	2	1	1	1	2	1	1
27	1	1	9	1	9	2	9	1	1	1	4	1	3	1	44	4	1	3	4	4	2	2	3	3	1	4	1	2	1	4	2	3	3	3	3	2	1	2	1	2	2	1	1	2	2	2	2	2	2
28	1	1	9	1	9	1	9	1	1	1	1	9	1	1	46	1	4	4	1	4	4	1	4	3	4	3	2	1	1	4	4	3	4	4	1	1	1	2	1	1	1	1	1	1	1	1	1	1	1
29	1	1	9	1	9	1	9	1	1	1	1	9	1	1	46	4	1	4	1	4	4	1	1	3	4	3	1	4	1	1	4	2	3	4	4	1	2	1	1	1	1	1	1	1	1	2	1	1	1
30	1	1	9	1	9	1	9	1	1	1	1	9	1	1	46	4	1	3	4	4	3	2	3	2	2	2	2	2	1	2	4	2	2	2	4	2	1	2	2	1	1	1	2	1	2	1	1	2	1
31	1	1	9	1	9	1	9	1	1	1	1	9	1	1	46	4	1	4	4	1	4	1	1	3	4	1	1	1	1	4	4	1	4	4	4	1	2	1	1	1	1	1	2	1	1	2	2	2	1
32	1	1	9	1	9	1	9	1	1	1	1	9	1	1	46	4	1	1	4	4	3	1	1	3	4	2	2	2	2	4	4	1	2	4	4	1	2	2	1	1	1	2	2	1	1	2	2	1	2
33	1	1	9	1	9	1	9	2	2	4	2	9	1	1	52	4	1	1	4	1	4	1	1	4	2	4	1	4	1	4	4	4	1	4	4	1	1	2	1	2	2	1	1	2	2	1	1	2	1
34	1	1	9	1	9	1	9	1	1	1	1	9	1	1	46	3	3	1	3	4	4	1	3	1	3	3	1	1	1	4	4	2	1	4	4	1	1	1	1	1	1	2	1	1	1	1	2	1	1
35	1	1	9	1	9	1	9	1	1	1	1	9	1	1	46	4	1	1	1	4	4	1	1	3	4	1	1	1	1	4	3	1	1	4	4	2	2	1	1	1	1	2	2	1	1	2	2	2	2
36	1	1	9	1	9	1	9	1	1	1	1	9	1	1	46	1	3	3	1	1	1	2	3	1	1	4	4	2	3	4	1	4	4	3	3	2	1	2	2	2	2	1	2	2	2	1	2	2	2
37	1	1	9	1	9	1	9	1	1	2	1	9	1	1	47	4	1	1	1	1	4	1	2	2	4	4	1	1	1	4	4	3	3	2	2	2	1	2	2	1	1	1	2	1	2	1	2	1	2
38	1	1	9	1	9	1	9	1	1	1	1	9	1	1	46	4	1	1	4	4	4	1	4	2	4	2	1	1	1	4	4	2	3	2	4	1	2	1	1	1	1	1	2	1	1	1	2	1	1
39	1	1	9	1	9	1	9	1	1	1	1	9	1	1	46	4	1	1	3	1	4	1	1	2	4	4	1	1	1	4	4	4	1	4	4	1	1	2	2	1	1	1	2	1	2	1	2	1	1
40	1	1	9	1	9	1	9	1	1	1	1	9	1	1	46	4	1	4	1	4	4	2	1	4	4	1	1	1	1	4	4	1	4	4	1	1	2	2	1	1	1	2	2	1	1	2	2	1	1
41	1	1	9	1	9	1	9	1	1	1	1	9	1	1	46	4	1	1	4	4	4	1	1	1	4	1	1	1	1	4	4	1	4	4	4	1	1	2	1	1	1	2	1	1	2	2	2	1	2
42	1	1	9	1	9	1	9	1	1	1	1	9	1	1	46	4	3	2	3	4	3	1	3	4	4	3	1	1	1	4	4	1	3	4	4	1	1	1	1	1	1	2	2	1	1	2	2	1	1
43	1	1	9	1	9	1	9	1	1	1	1	9	1	1	46	4	4	1	3	4	4	1	1	4	4	1	1	1	1	4	4	1	1	4	4	1	1	2	2	1	1	1	1	1	1	2	2	1	1
44	1	1	9	1	9	1	9	1	1	1	1	9	1	1	46	4	3	2	3	4	3	1	1	2	4	1	1	1	1	4	4	1	3	4	4	1	1	1	1	1	1	2	2	1	1	1	2	1	1
45	1	4	1	1	9	1	9	1	1	1	1	9	1	1	41	1	3	2	1	1	3	2	3	3	4	2	3	3	3	4	4	2	2	4	4	1	2	2	1	1	2	1	1	1	1	1	2	2	1
46	1	2	9	1	9	1	9	1	3	1	3	9	1	1	51	4	1	1	1	4	4	1	1	3	4	1	1	1	1	4	4	1	1	4	4	1	2	2	2	1	1	2	1	1	1	2	2	2	2
47	1	1	9	1	9	1	9	1	1	1	1	9	1	1	46	4	4	1	1	4	4	1	1	3	4	1	1	1	1	4	4	1	4	4	4	1	2	2	1	1	1	2	2	1	1	2	2	1	1
48	1	1	9	1	9	1	9	2	3	1	4	2	1	1	45	4	4	4	1	4	4	4	4	2	1	4	4	4	4	1	4	4	4	4	1	2	1	2	2	2	2	1	1	2	2	1	1	2	2
49	1	1	9	1	9	1	9	1	1	1	1	9	1	1	46	4	3	1	3	4	4	1	2	4	4	4	3	2	1	4	4	2	3	4	4	1	1	2	1	1	1	2	1	1	1	1	2	1	1
50	1	1	9	1	9	1	9	1	1	1	1	9	1	1	46	4	2	2	1	4	2	1	1	2	3	3	2	2	2	4	4	2	2	4	4	1	2	2	1	1	1	2	2	2	2	2	1	1	1
51	1	1	9	1	9	1	9	1	1	1	3	9	1	1	48	4	1	1	4	1	1	4	1	3	4	4	1	4	4	1	1	4	4	4	4	1	2	2	1	1	2	1	2	2	2	1	1	2	2
52	1	1	9	1	9	1	9	1	1	1	1	9	1	1	46	4	1	1	1	4	4	1	1	4	4	1	1	1	1	4	4	1	1	4	4	1	2	1	1	1	1	2	1	1	1	2	1	1	1
53	1	1	9	1	9	1	9	1	2	1	1	9	1	1	47	3	3	2	3	2	2	3	3	3	3	3	3	3	3	2	2	3	3	3	3	1	1	2	1	1	2	1	1	2	1	2	1	1	1
54	1	1	9	1	9	1	9	1	1	1	1	9	1	1	46	4	4	4	4	4	1	4	1	3	4	4	1	1	1	4	4	4	4	4	4	1	2	1	1	1	1	1	2	1	2	1	2	1	1
55	1	1	9	1	9	1	9	1	2	2	4	1	1	1	43	2	3	1	3	3	4	2	4	3	3	3	3	2	3	3	4	3	3	3	3	2	1	2	2	1	2	1	2	2	2	1	1	1	2
56	1	1	9	1	9	1	9	1	1	1	4	2	2	1	43	4	1	1	1	4	1	4	1	4	4	1	1	1	1	4	4	1	1	4	4	2	2	2	1	1	2	2	2	2	1	1	2	1	1
57	1	1	9	1	9	1	9	1	1	1	1	9	1	1	46	3	2	2	2	4	3	2	2	2	3	2	2	3	3	3	3	2	3	3	4	2	1	2	1	1	1	1	2	1	1	1	2	1	1
58	1	1	9	1	9	1	9	2	2	2	1	9	1	1	49	4	2	2	4	4	4	1	2	2	3	2	2	2	3	4	4	3	3	3	3	1	2	1	1	1	2	1	1	1	2	1	2	2	2
59	1	1	9	1	9	1	9	1	1	1	1	9	1	1	46	4	3	2	3	4	4	1	2	3	4	1	1	2	1	4	4	1	2	4	4	2	1	2	1	1	1	2	1	1	1	1	2	1	1
60	1	1	9	1	9	1	9	1	1	1	1	9	1	1	46	4	4	1	4	4	4	1	1	1	4	4	1	4	1	4	4	2	1	4	4	2	2	2	1	2	1	1	1	2	1	2	2	1	2
61	1	1	9	2	9	2	9	1	3	2	1	9	1	2	52	1	2	2	3	1	1	3	4	4	3	1	1	3	3	4	3	1	3	3	3	1	1	2	1	1	2	2	2	2	2	2	2	1	1
62	1	1	9	1	9	1	9	1	1	1	1	9	1	1	46	4	1	1	4	4	4	1	1	4	4	3	1	1	1	4	4	3	4	4	4	1	2	1	1	1	1	1	2	1	1	2	1	1	1
63	1	1	9	1	9	1	9	1	1	1	1	9	1	1	46	4	1	1	3	2	3	1	1	4	4	2	1	2	1	4	4	1	1	4	4	1	2	1	1	1	2	2	2	1	1	2	2	1	1
64	1	1	9	1	9	1	9	1	1	1	4	2	1	1	42	4	4	4	3	4	4	1	1	4	4	3	3	1	1	4	4	2	4	2	4	2	1	1	2	1	1	1	2	1	1	2	1	1	2
65	1	1	9	1	9	1	9	1	2	1	2	9	1	1	48	4	4	1	4	1	4	4	1	1	4	4	1	4	1	4	4	3	4	4	4	2	2	2	2	2	2	1	2	2	2	2	1	1	1
66	1	1	9	1	9	1	9	1	1	1	1	9	1	1	46	4	1	1	4	4	4	1	1	4	4	1	1	1	1	4	4	1	1	4	4	1	2	1	1	1	1	2	2	1	1	2	2	1	1
67	1	1	9	1	9	1	9	1	1	1	1	9	1	1	46	1	4	2	3	1	1	3	2	1	3	3	2	2	2	1	2	3	3	3	3	1	1	2	1	2	2	1	2	2	1	2	2	2	1
68	1	1	9	1	9	1	9	1	1	1	1	9	1	1	46	3	2	2	3	4	3	2	2	3	3	3	2	2	2	4	4	2	3	3	3	1	1	2	1	1	1	1	2	1	1	1	2	1	1
69	1	1	9	1	9	1	9	1	1	1	1	9	1	1	46	4	4	1	3	4	4	4	1	3	3	3	1	1	3	2	4	2	4	4	4	1	1	2	1	1	1	1	2	1	1	2	2	1	1
70	1	1	9	1	9	1	9	1	1	1	1	9	1	1	46	4	1	1	4	4	4	1	1	3	4	1	1	4	4	4	4	1	4	4	4	1	2	1	1	1	1	2	2	1	1	2	2	1	1
71	1	1	9	1	9	1	9	1	1	1	1	9	1	1	46	4	1	1	4	4	4	1	4	4	4	3	1	1	1	4	4	1	1	4	4	1	2	1	1	1	1	2	2	1	1	1	1	1	2
72	1	1	9	1	9	1	9	1	1	1	1	9	1	1	46	4	4	1	1	4	4	4	4	4	4	4	1	4	1	4	4	3	4	4	4	1	1	2	1	1	2	1	1	2	2	2	1	2	2
73	1	1	9	1	9	1	9	1	1	1	1	9	1	1	46	4	1	4	1	1	4	1	4	4	4	1	1	1	1	1	4	1	1	4	4	2	1	1	1	1	1	2	2	1	2	2	2	1	2
74	1	3	9	3	9	3	9	1	1	1	1	9	1	1	52	4	1	1	1	4	4	4	1	1	4	4	1	4	1	4	4	4	4	4	4	2	1	2	1	2	2	1	2	1	1	2	2	2	1
75	1	4	1	1	9	1	9	1	2	1	1	9	1	1	42	3	2	2	3	4	4	2	3	1	3	3	3	1	3	3	3	1	3	3	3	1	1	2	1	2	2	1	1	2	2	1	1	2	1
76	1	1	9	1	9	1	9	1	1	1	1	9	1	1	46	4	4	1	4	4	4	4	1	1	4	3	1	1	4	4	4	4	4	4	1	2	2	2	1	1	1	1	1	1	2	1	2	1	1
77	1	1	9	1	9	1	9	1	2	1	1	9	1	2	48	4	3	2	3	1	2	2	3	3	3	4	4	4	4	3	3	3	4	3	4	2	1	2	2	2	2	1	1	1	2	1	1	2	2
78	1	1	9	1	9	1	9	1	1	1	1	9	1	1	46	4	2	2	3	4	4	1	2	3	4	1	2	3	1	4	4	3	3	4	4	1	2	1	1	1	2	2	2	2	1	1	2	2	2
79	1	1	9	1	9	1	9	1	1	1	1	9	1	1	46	3	2	2	3	4	4	3	2	1	3	2	3	3	2	3	3	2	3	3	3	2	1	2	1	2	1	2	2	2	2	2	2	1	1
80	1	1	9	1	9	1	9	1	4	1	4	2	1	1	45	4	4	1	4	4	4	1	4	4	4	4	4	4	1	4	4	3	4	3	4	2	1	2	2	1	1	1	2	1	2	1	1	1	1
81	1	1	9	1	9	1	9	1	1	1	1	9	1	1	46	3	1	1	4	4	4	1	1	4	4	1	1	1	1	4	4	1	2	4	4	1	2	2	1	1	1	2	2	1	1	2	2	1	1
82	1	1	9	1	9	1	9	1	1	1	2	9	1	1	47	4	2	4	4	1	4	4	1	4	4	4	2	4	2	4	4	4	1	4	4	2	2	2	2	2	1	1	2	1	2	1	1	1	2
83	1	1	9	2	9	1	9	1	1	1	1	9	1	1	47	4	1	1	4	4	4	1	1	2	4	1	1	1	1	4	4	1	2	4	4	1	1	2	2	1	1	2	2	1	1	2	2	2	1
84	1	1	9	1	9	1	9	1	1	1	1	9	1	1	46	4	1	1	1	4	4	1	1	3	4	1	1	1	1	4	4	1	1	4	4	1	2	1	1	1	1	2	2	1	1	2	2	1	1
85	1	1	9	1	9	1	9	1	1	1	1	9	1	1	46	3	1	1	3	4	4	2	2	4	4	3	1	1	1	4	4	4	3	3	4	1	1	2	2	1	1	1	2	1	1	1	1	2	2
86	1	1	9	1	9	1	9	1	1	1	1	9	1	1	46	4	2	1	4	4	4	1	1	4	4	1	1	1	1	4	4	1	1	4	4	1	2	1	1	1	1	2	2	1	1	2	2	1	2
87	1	1	9	1	9	1	9	1	1	2	1	9	1	1	47	4	1	4	1	4	4	2	2	4	4	4	4	2	3	4	3	4	4	1	1	1	1	2	2	2	2	1	1	2	2	2	2	2	2
88	1	1	9	1	9	1	9	1	1	1	1	9	1	1	46	2	4	4	4	4	1	2	3	2	1	3	3	3	3	3	2	3	2	2	2	2	2	2	2	2	2	1	1	2	2	1	1	2	2
89	1	1	9	1	9	1	9	1	1	1	1	9	1	1	46	4	1	1	4	4	4	1	1	4	4	1	1	2	1	4	4	1	1	4	4	1	2	1	1	1	1	2	2	1	1	2	2	1	1
90	1	1	9	1	9	1	9	1	1	1	1	9	1	1	46	3	2	2	2	2	3	2	2	2	3	2	2	2	2	4	4	2	2	4	4	1	2	2	1	1	1	2	2	2	2	1	2	1	1
91	1	1	9	1	9	1	9	1	1	1	1	9	1	1	46	4	3	2	3	4	3	2	2	2	3	2	2	2	1	3	4	1	3	4	4	1	1	2	1	2	1	2	2	2	2	2	2	1	1
92	1	4	1	2	9	1	9	2	2	4	2	9	3	1	50	2	4	3	4	2	2	3	4	2	2	4	4	4	4	1	1	3	3	2	3	2	1	2	2	2	2	1	1	2	2	1	1	2	2
93	1	1	9	1	9	1	9	1	1	1	1	9	1	1	46	2	3	3	1	4	1	2	2	2	2	1	2	2	3	2	3	1	2	3	4	1	2	1	1	1	1	2	2	2	1	1	2	1	1
94	1	1	9	1	9	1	9	1	1	1	1	9	1	1	46	4	1	1	1	4	1	1	1	2	4	2	2	1	1	4	4	1	1	4	4	1	2	1	1	1	1	1	2	2	2	2	1	1	1
95	1	1	9	1	9	1	9	1	1	1	2	9	1	1	47	4	1	1	3	4	4	1	2	3	4	1	1	1	1	4	4	1	1	4	4	1	2	2	1	1	1	2	2	1	1	2	2	1	1
96	1	1	9	1	9	1	9	1	1	1	1	9	1	1	46	3	2	1	1	3	4	1	1	3	4	3	1	1	1	2	4	1	3	4	4	1	1	1	1	1	1	2	1	2	2	2	2	1	2
97	1	1	9	1	9	1	9	1	1	1	1	9	1	1	46	4	1	1	1	4	4	4	4	1	4	1	1	1	1	4	4	1	1	4	4	2	2	2	1	1	1	2	2	2	2	1	1	2	2
98	1	1	9	2	9	1	9	1	1	1	1	9	1	1	47	4	1	1	1	4	4	1	1	1	4	1	1	1	1	4	4	1	1	4	4	2	1	2	1	2	2	1	1	2	2	1	2	2	2
99	1	1	9	1	9	1	9	1	1	1	1	9	1	1	46	4	1	1	1	4	3	2	1	4	4	1	1	1	1	1	4	1	1	4	4	1	1	1	1	1	1	2	2	1	1	1	2	1	1
100	1	1	9	1	9	1	9	1	1	1	1	9	1	1	46	3	3	1	3	4	4	3	1	2	4	4	1	1	1	4	4	3	2	4	4	1	2	1	1	2	1	1	2	1	1	2	2	1	1
101	1	1	9	1	9	1	9	1	1	1	1	9	1	1	46	4	1	4	1	4	4	1	1	1	4	1	1	1	1	4	4	1	4	4	4	1	1	2	1	1	1	2	2	1	1	1	2	1	1
102	1	1	9	1	9	1	9	1	1	1	1	9	1	1	46	1	4	4	4	1	1	4	1	1	1	1	1	2	3	1	1	1	4	2	1	2	2	2	2	2	2	2	1	2	1	2	2	2	1
103	1	1	9	1	9	1	9	1	1	1	1	9	1	1	46	4	3	1	1	4	3	3	1	4	4	3	1	1	1	1	4	1	4	4	4	1	2	1	1	1	2	1	2	1	1	1	2	1	2
104	1	1	9	1	9	1	9	1	1	1	1	9	1	1	46	3	3	2	3	3	4	4	3	3	3	3	3	1	3	3	3	3	3	3	3	2	1	2	2	2	2	2	1	2	2	2	2	2	2
105	1	1	9	2	9	1	9	2	3	1	1	9	1	1	50	1	4	2	3	1	1	4	4	4	1	4	4	4	4	1	1	4	4	4	1	2	1	2	1	2	1	1	2	2	2	1	1	1	1
106	1	1	9	1	9	1	9	2	2	2	1	9	1	1	49	1	4	3	4	1	1	4	4	1	3	4	4	3	3	4	4	4	4	1	4	2	1	2	2	2	2	1	1	2	1	1	2	1	1
107	1	1	9	1	9	1	9	1	1	1	1	9	1	1	46	4	1	4	3	3	4	1	1	4	4	2	1	1	1	3	4	1	3	4	3	2	1	1	1	1	2	2	1	2	2	2	2	1	1
108	1	1	9	1	9	1	9	1	2	2	1	9	1	1	48	4	1	1	1	1	4	2	3	3	4	3	3	2	1	4	4	2	2	4	4	1	1	1	1	1	1	2	1	2	1	2	2	1	1
109	1	1	9	1	9	1	9	1	1	1	1	9	1	1	46	4	1	3	1	4	4	1	2	4	4	1	1	3	1	3	4	1	3	4	4	1	2	2	1	1	2	2	1	2	1	2	2	1	1
110	1	1	9	1	9	1	9	1	1	1	1	9	1	1	46	3	1	1	3	4	3	1	1	2	4	3	3	2	3	4	4	3	4	4	4	1	2	1	1	1	1	1	2	1	1	1	2	1	1
111	1	1	9	1	9	1	9	1	1	1	1	9	1	1	46	1	4	4	4	1	1	2	2	4	1	4	4	4	4	1	1	4	4	1	1	2	1	2	2	2	2	1	1	2	2	1	1	2	2
112	1	1	9	1	9	1	9	1	1	1	1	9	1	1	46	4	1	1	1	4	4	1	1	1	4	4	1	1	1	4	4	4	4	4	4	2	2	1	1	1	1	2	1	1	1	2	2	1	1
113	1	1	9	1	9	1	9	1	1	1	1	9	1	1	46	4	1	2	1	4	4	1	2	4	4	2	2	1	1	4	4	1	1	4	4	1	2	1	1	1	1	1	2	2	1	2	2	1	1
114	1	1	9	1	9	1	9	1	1	1	1	9	1	1	46	3	2	1	1	4	4	1	1	4	4	1	2	1	1	4	4	1	4	4	4	1	2	1	1	1	1	2	2	1	1	2	2	1	1
115	1	1	9	1	9	1	9	1	1	1	1	9	1	1	46	4	4	4	4	4	3	1	3	1	4	1	3	2	1	3	4	1	4	4	4	2	1	2	1	2	2	2	2	1	2	1	2	2	2
116	1	1	9	1	9	1	9	1	1	1	1	9	1	1	46	4	1	1	1	4	4	1	1	1	4	1	1	1	1	4	4	1	3	4	4	1	2	1	1	1	1	1	2	2	1	1	2	1	1
117	1	1	9	1	9	1	9	1	1	1	1	9	1	1	46	4	1	1	2	4	4	1	1	4	4	1	1	1	1	4	4	1	1	4	4	1	2	2	1	1	1	1	2	1	1	2	2	1	1
118	1	1	9	1	9	1	9	1	1	1	1	9	1	1	46	1	4	3	4	1	1	1	4	4	4	4	3	3	4	4	3	4	4	4	3	2	1	2	2	2	2	1	1	2	1	1	1	2	1
119	1	1	9	1	9	1	9	1	1	1	1	9	1	1	46	3	4	4	4	1	3	3	3	1	3	4	1	1	3	4	4	3	3	4	4	2	1	1	1	2	2	1	1	2	1	1	2	1	2
120	1	1	9	1	9	1	9	1	2	2	1	9	1	1	48	4	1	1	4	4	4	1	1	1	4	1	1	1	1	4	4	1	3	4	4	1	1	2	1	1	1	2	1	2	1	2	2	1	1
121	2	2	9	2	9	3	9	2	3	3	1	9	1	1	56	4	1	1	3	2	4	1	1	1	4	3	1	1	1	4	4	1	3	4	4	1	1	2	1	1	2	2	2	2	2	1	2	1	1
122	1	2	9	1	9	1	9	1	1	1	1	9	1	1	47	3	1	1	4	4	4	1	3	4	4	3	3	1	1	4	4	3	3	4	4	1	2	2	1	2	1	1	2	2	1	1	1	2	1
123	1	1	9	1	9	1	9	1	1	1	1	9	1	1	46	4	1	1	3	4	1	1	3	2	4	1	1	1	1	1	4	1	1	4	4	1	2	2	1	1	1	2	2	1	1	2	2	1	1
124	1	1	9	1	9	1	9	1	1	1	1	9	1	1	46	4	1	4	4	4	4	1	1	4	4	1	3	1	4	4	4	4	4	4	4	1	1	1	1	1	1	2	2	2	1	2	2	1	1
125	1	1	9	1	9	1	9	1	1	1	1	9	1	1	46	4	1	1	1	4	4	1	1	3	4	1	2	1	1	4	4	3	2	4	4	2	2	2	1	1	1	1	2	2	1	2	2	1	1
126	1	1	9	1	9	1	9	1	2	2	2	9	1	1	49	3	1	1	4	4	4	1	1	4	4	2	1	1	1	4	4	1	1	4	4	2	2	1	1	2	1	2	2	1	2	1	1	1	1
127	1	1	9	1	9	1	9	1	1	1	1	9	1	1	46	4	3	1	1	4	4	3	1	4	4	3	1	1	3	3	4	3	3	4	4	1	2	2	1	1	1	2	2	1	1	2	2	1	1
128	1	2	9	1	9	1	9	1	3	2	1	9	1	1	50	4	4	1	4	3	4	1	3	2	4	3	3	1	1	4	1	4	4	4	4	2	1	2	1	2	2	1	1	2	2	1	1	2	2
129	1	1	9	1	9	1	9	1	2	1	1	9	1	1	47	3	1	1	3	1	2	1	2	1	4	2	3	1	1	4	4	1	2	4	4	1	2	1	1	2	1	1	1	1	2	2	1	2	1
130	1	1	9	1	9	1	9	1	1	1	2	9	1	1	47	4	2	1	4	4	4	1	1	1	4	2	2	1	2	4	4	3	3	4	4	1	1	2	1	2	2	1	1	2	2	2	2	1	1
131	1	1	9	1	9	1	9	1	1	1	1	9	1	1	46	1	3	3	4	1	2	3	3	4	1	4	4	4	3	4	1	4	4	3	1	2	1	1	2	1	1	1	2	2	2	2	1	1	2
132	1	1	9	2	9	1	9	1	1	1	1	9	1	1	47	3	3	4	4	1	2	3	4	2	4	1	4	2	2	4	1	4	4	4	1	2	1	2	1	2	2	2	1	2	1	2	2	1	1
133	1	1	9	1	9	1	9	1	1	1	1	9	1	1	46	4	1	1	3	1	4	1	1	4	4	3	2	1	1	4	4	1	3	4	4	1	1	2	1	1	1	1	2	1	1	1	2	1	1
134	1	1	9	1	9	1	9	1	1	1	1	9	1	1	46	4	3	4	1	4	4	1	3	1	4	1	1	1	1	4	4	3	4	4	3	2	1	1	1	2	1	1	1	1	1	1	2	1	2
135	1	1	9	1	9	1	9	1	1	1	1	9	1	1	46	3	1	1	3	4	2	3	1	1	4	3	3	1	1	4	3	3	3	2	2	2	2	2	1	1	2	1	1	2	1	1	1	1	2
136	1	3	9	3	9	3	9	2	2	2	1	9	1	1	55	4	1	1	4	4	4	1	2	4	4	1	1	1	1	4	4	1	1	4	4	1	1	2	1	1	1	2	2	1	2	2	2	1	1
137	1	1	9	1	9	1	9	1	1	1	1	9	1	1	46	4	3	1	2	4	2	3	4	4	4	1	1	1	1	4	4	1	4	4	4	1	2	1	1	1	1	2	2	1	1	2	2	1	1
138	1	1	9	1	9	1	9	1	1	1	1	9	1	1	46	4	1	1	1	4	4	1	1	1	4	1	1	1	1	4	4	1	1	4	4	1	2	1	1	1	1	2	2	1	1	2	2	1	1
139	1	2	9	2	9	1	9	2	2	2	1	9	1	1	51	4	2	4	3	4	4	3	2	4	4	3	1	1	1	4	2	3	4	4	3	2	2	2	1	2	2	1	1	2	2	1	1	2	2
140	1	1	9	1	9	1	9	1	2	2	2	9	3	1	51	4	3	2	1	4	4	1	1	1	4	2	1	1	1	4	4	1	2	4	4	1	1	2	1	1	1	2	2	2	1	2	2	1	2
141	1	1	9	2	9	1	9	1	1	1	1	9	1	1	47	3	1	1	1	4	3	1	1	4	4	4	3	1	1	4	4	4	4	4	4	2	1	2	1	1	2	1	1	2	1	1	1	1	1
142	1	1	9	1	9	1	9	1	1	1	1	9	1	1	46	3	4	1	3	4	2	4	3	1	4	4	4	3	1	4	4	2	3	4	4	2	1	2	1	2	2	1	2	2	2	1	2	1	1
143	1	1	9	1	9	1	9	1	1	1	1	9	1	1	46	4	1	4	1	4	4	1	1	1	4	1	1	1	1	4	4	3	3	4	4	1	2	1	1	1	1	2	2	1	1	2	2	1	1
144	1	1	9	1	9	1	9	1	1	1	1	9	1	1	46	4	1	1	1	3	4	2	2	4	4	1	3	2	1	3	4	1	3	4	4	1	2	2	1	1	1	2	2	2	1	1	2	1	1
145	1	1	9	1	9	1	9	1	1	1	1	9	1	1	46	4	3	4	3	4	3	1	1	3	4	4	1	3	4	4	4	4	1	4	4	2	2	2	1	1	1	2	1	2	2	1	2	1	1
146	1	1	9	1	9	1	9	1	1	1	1	9	1	1	46	3	1	1	1	1	4	1	1	1	4	3	1	1	1	4	2	3	3	4	4	1	1	1	1	2	2	2	1	2	1	1	2	2	2
147	1	1	9	1	9	1	9	1	1	1	1	9	1	1	46	4	1	3	4	4	4	1	3	2	4	3	3	3	3	4	3	3	3	4	4	1	1	1	1	1	1	1	2	1	1	1	2	1	1
148	1	1	9	1	9	1	9	1	1	1	1	9	1	1	46	4	1	1	1	4	4	1	1	1	4	3	1	2	1	4	4	3	3	3	1	2	1	2	1	2	2	1	2	2	2	1	1	2	1
149	1	1	9	1	9	1	9	1	1	1	1	9	1	1	46	4	1	1	4	4	4	1	1	4	4	1	1	1	1	4	4	1	3	4	4	1	2	1	1	1	1	2	2	1	1	2	2	1	1
150	1	1	9	1	9	1	9	1	1	1	2	9	1	1	47	4	3	3	3	3	3	2	2	1	3	3	3	3	1	4	4	2	3	4	4	2	1	1	2	2	2	1	1	2	2	2	1	1	2
151	1	1	9	1	9	1	9	1	1	1	1	9	1	1	46	3	1	1	4	4	4	1	1	4	4	1	1	1	1	4	3	2	3	4	2	2	1	2	1	2	1	1	2	2	2	1	1	1	1
152	1	1	9	2	9	1	9	1	3	1	1	9	1	1	49	3	4	3	4	1	3	4	2	3	1	4	2	4	1	4	4	3	4	3	1	2	1	2	1	2	2	1	2	1	2	1	1	2	1
153	1	1	9	1	9	1	9	1	1	1	1	9	1	1	46	4	1	1	4	4	2	1	3	1	4	1	1	1	1	4	4	1	4	4	4	1	1	1	1	1	1	2	1	1	1	2	2	1	1
154	1	1	9	1	9	1	9	1	1	1	1	9	1	1	46	3	2	4	1	1	1	3	3	4	2	4	4	4	4	3	1	4	4	1	1	2	1	2	1	2	2	1	1	2	2	1	1	2	2
155	1	1	9	1	9	1	9	1	1	1	1	9	1	1	46	4	3	4	3	4	4	1	3	3	1	1	3	4	3	3	1	4	4	4	1	2	1	2	1	2	1	1	2	1	2	1	2	2	1
156	1	1	9	1	9	1	9	1	2	1	1	9	1	1	47	4	1	1	4	4	4	1	1	3	4	1	1	1	1	4	4	1	2	3	4	2	2	2	1	1	1	1	2	1	1	1	2	1	2
157	1	1	9	1	9	1	9	1	1	1	1	9	1	1	46	4	1	1	4	4	4	1	1	4	4	1	1	1	1	4	4	1	1	4	4	1	2	1	1	1	1	2	2	1	1	2	2	1	1
158	1	1	9	1	9	1	9	1	1	1	1	9	1	1	46	4	1	4	1	4	4	1	1	1	4	4	1	1	1	4	4	3	4	1	1	1	1	2	1	2	1	1	2	2	2	1	2	1	1
159	1	1	9	1	9	1	9	1	1	1	1	9	1	1	46	4	1	1	4	4	4	1	1	4	4	1	1	1	1	4	4	3	1	4	4	1	2	2	1	1	1	1	2	1	2	1	1	1	2
160	1	1	9	1	9	1	9	1	1	1	1	9	1	1	46	3	3	4	4	1	1	1	4	1	3	4	4	4	3	4	1	3	3	4	1	1	1	2	1	1	2	1	1	2	2	1	2	1	1
161	1	1	9	1	9	1	9	1	3	1	1	9	1	1	48	4	1	3	1	4	4	1	1	4	2	3	2	3	3	2	1	3	3	4	4	2	2	2	1	2	2	1	1	2	2	2	1	2	1
162	1	1	9	1	9	1	9	1	2	1	1	9	1	1	47	4	1	1	4	4	4	1	1	3	4	1	1	2	1	4	4	1	3	3	3	1	1	2	1	1	1	1	2	1	2	1	2	1	2
163	1	1	9	1	9	1	9	1	1	1	1	9	1	1	46	4	1	1	1	4	4	1	1	1	4	1	1	1	1	4	4	1	2	4	4	1	2	2	1	1	1	2	2	2	2	2	2	1	1
164	1	1	9	1	9	1	9	1	1	1	1	9	1	1	46	4	1	1	1	4	4	1	1	4	4	1	1	1	1	4	4	1	3	4	4	1	2	2	1	1	1	2	2	1	1	2	2	1	1
165	1	1	9	1	9	1	9	1	1	1	1	9	1	1	46	4	1	1	4	4	4	1	1	4	4	1	1	1	1	4	3	1	3	4	4	1	2	2	1	1	2	1	1	2	2	2	1	2	1
166	1	1	9	1	9	1	9	1	1	1	1	9	1	1	46	4	1	4	1	1	3	1	4	4	1	4	1	4	1	4	1	1	3	1	1	1	1	1	1	2	1	2	1	1	2	2	2	1	1
167	1	1	9	1	9	1	9	1	1	1	1	9	1	1	46	3	4	1	4	2	2	1	3	1	4	1	2	3	1	4	4	1	1	4	4	1	1	2	1	1	1	2	2	1	2	2	2	1	1
168	1	1	9	1	9	1	9	1	1	1	1	9	1	1	46	3	1	1	1	4	4	1	3	1	4	3	1	1	1	4	3	3	2	4	4	2	1	2	2	2	2	1	1	2	2	1	1	2	2
169	1	1	9	1	9	1	9	1	1	1	1	9	1	1	46	4	1	3	2	1	3	2	3	1	4	3	1	3	3	3	2	4	4	1	1	2	1	2	1	2	2	1	1	2	2	2	2	2	1
170	1	1	9	1	9	1	9	1	1	1	1	9	1	1	46	4	1	1	2	4	4	1	1	4	4	2	1	1	2	4	4	1	2	4	4	2	2	2	1	2	2	1	2	1	2	1	1	2	1
171	1	1	9	1	9	1	9	1	1	2	1	9	1	1	47	4	1	1	3	4	3	1	1	3	4	3	1	1	1	4	4	1	2	4	4	2	2	2	1	2	1	1	2	2	2	1	1	2	1
172	3	2	9	1	9	2	9	2	2	2	1	9	2	2	55	2	4	4	1	1	2	4	4	1	3	4	4	3	4	2	1	4	4	1	1	2	1	2	2	2	2	1	1	2	2	2	1	1	2
173	1	1	9	1	9	1	9	1	1	1	1	9	1	1	46	4	1	1	1	4	4	1	1	1	4	1	1	1	1	4	4	1	1	4	4	1	2	1	1	1	1	1	2	1	1	1	2	1	1
174	1	1	9	1	9	1	9	1	1	1	1	9	1	1	46	3	1	3	4	3	4	1	1	4	4	1	1	3	1	4	4	1	3	4	4	1	2	1	1	1	1	2	2	1	1	2	2	1	1
175	1	1	9	1	9	1	9	1	2	1	1	9	1	1	47	4	3	4	4	4	4	1	1	4	4	4	1	1	1	4	4	4	3	4	3	1	2	2	1	2	2	1	1	2	1	2	2	2	1
176	1	1	9	1	9	1	9	1	1	1	1	9	1	1	46	2	4	4	2	4	2	1	1	4	3	1	1	1	3	4	4	3	3	4	3	1	2	2	1	2	1	1	1	2	1	2	2	1	1
177	1	1	9	1	9	1	9	1	1	1	1	9	1	1	46	4	1	3	3	2	4	2	1	2	4	3	3	3	3	4	4	3	3	4	4	2	1	2	1	2	2	1	2	2	2	1	1	2	1
178	1	1	9	1	9	1	9	1	1	1	1	9	1	1	46	4	2	4	4	4	4	1	3	3	4	4	1	1	3	4	4	3	4	4	4	1	2	1	1	1	1	2	1	1	1	2	2	1	1
179	1	1	9	1	9	1	9	1	1	1	1	9	1	1	46	1	3	4	4	4	1	3	3	1	2	4	2	3	1	2	3	2	3	1	1	2	1	2	1	2	2	1	1	2	2	1	2	1	1
180	1	1	9	1	9	1	9	1	1	1	1	9	1	1	46	4	2	3	3	4	3	1	3	4	4	3	3	3	3	4	3	3	3	3	1	2	2	2	1	2	2	1	1	2	1	1	1	1	1
181	1	1	9	1	9	1	9	1	1	1	1	9	1	1	46	4	3	4	4	3	4	3	1	4	3	3	4	1	3	4	4	3	3	3	4	1	1	1	1	1	1	1	1	1	2	2	2	2	1
182	1	1	9	1	9	1	9	2	2	1	1	9	2	1	49	4	1	2	2	3	4	2	3	3	4	4	4	4	4	4	4	3	4	4	4	2	2	2	1	1	1	2	2	1	1	2	2	1	2
183	1	1	9	1	9	1	9	1	1	1	1	9	1	1	46	3	1	1	4	4	2	3	3	4	3	3	2	4	1	4	1	1	4	4	4	2	1	2	1	2	2	1	1	1	2	1	2	1	1
184	1	1	9	1	9	1	9	1	1	1	1	9	1	1	46	3	3	1	4	4	2	1	3	3	4	1	2	3	3	3	2	2	1	4	4	1	2	1	1	1	1	2	2	2	1	2	2	2	1
185	1	1	9	1	9	1	9	1	2	1	1	9	1	1	47	4	1	3	3	4	4	1	1	3	4	1	1	3	1	4	4	1	3	4	3	2	1	2	1	1	1	1	2	2	2	1	2	1	1
186	1	1	9	1	9	1	9	1	2	1	1	9	1	1	47	4	1	4	4	4	4	1	4	4	4	3	1	1	1	4	4	1	3	4	4	2	2	2	1	1	1	1	1	1	1	1	2	1	1
187	1	1	9	1	9	1	9	1	1	2	1	9	1	1	47	4	1	1	4	4	4	4	1	3	4	3	1	1	3	4	4	3	3	3	4	2	1	2	1	2	1	1	2	1	2	1	1	1	1
188	1	1	9	1	9	1	9	1	1	1	1	9	1	1	46	4	1	4	3	1	1	4	4	2	1	4	1	3	1	2	1	1	3	4	1	1	2	1	2	1	2	2	2	1	1	2	2	1	1
189	1	1	9	1	9	1	9	1	1	1	1	9	1	1	46	4	1	1	4	4	4	1	1	4	4	1	1	1	1	4	4	1	2	4	4	1	2	1	1	1	1	2	2	1	1	2	2	1	1
190	1	1	9	1	9	1	9	1	1	1	1	9	1	1	46	4	3	4	1	4	1	1	3	2	4	4	4	1	3	2	1	3	3	2	4	2	2	2	1	2	2	1	1	2	1	2	1	1	1
191	1	1	9	1	9	1	9	1	1	1	1	9	1	1	46	4	1	3	3	2	4	3	3	4	4	3	3	1	3	4	4	3	4	4	2	2	2	2	1	1	1	1	1	2	1	1	2	2	1
192	1	1	9	1	9	1	9	1	2	1	1	9	1	1	47	4	1	1	1	4	4	1	3	1	4	1	1	1	1	4	3	1	3	4	4	1	2	1	1	1	1	2	2	1	1	2	2	1	1
193	1	1	9	1	9	1	9	2	2	1	1	9	1	1	48	4	1	1	1	4	2	1	1	3	4	2	1	1	1	4	4	1	3	4	4	1	2	2	1	1	1	2	2	2	2	1	2	1	2
194	1	1	9	1	9	1	9	1	1	1	1	9	1	1	46	4	1	4	1	4	3	1	1	1	3	4	1	1	3	4	4	3	3	4	3	2	2	2	1	2	2	1	1	1	2	1	1	1	1
195	1	1	9	1	9	1	9	1	1	1	1	9	1	1	46	4	2	2	2	4	4	1	1	3	4	1	1	4	2	4	1	1	4	4	4	1	2	2	2	1	1	2	2	1	1	1	2	1	1
196	1	1	9	1	9	1	9	1	1	1	1	9	1	1	46	4	1	1	1	4	4	1	2	1	4	1	1	2	1	4	4	1	1	4	4	1	1	1	1	1	1	2	2	1	1	2	2	1	1
197	1	1	9	1	9	1	9	1	1	1	1	9	1	1	46	4	3	1	3	4	4	2	1	1	4	3	1	2	1	4	4	1	1	4	4	1	1	1	1	1	1	1	2	1	1	1	2	1	1
198	1	1	9	1	9	1	9	1	1	1	1	9	1	1	46	4	1	1	1	4	4	1	4	4	4	1	1	4	1	4	4	2	1	4	4	1	2	1	1	1	1	2	2	1	1	2	2	1	1
199	1	1	9	1	9	1	9	1	1	1	1	9	1	1	46	4	1	1	1	1	1	3	3	4	4	4	3	3	2	4	4	3	3	4	4	2	2	2	2	2	1	1	1	1	2	1	1	2	2
200	1	1	9	1	9	1	9	1	1	1	1	9	1	1	46	4	1	1	3	4	4	1	1	3	4	4	2	1	1	2	4	2	4	4	4	1	1	1	1	1	1	1	2	1	1	2	2	1	2
201	1	1	9	1	9	1	9	1	2	1	1	9	1	1	47	4	1	1	3	3	4	2	1	3	4	2	1	1	1	4	4	1	4	4	4	1	1	1	1	1	1	2	2	1	1	2	2	1	2
202	1	1	9	1	9	1	9	1	1	1	1	9	1	1	46	3	1	3	4	1	4	1	1	4	4	4	4	4	1	4	4	4	4	4	4	1	2	1	1	1	1	1	2	2	2	1	1	1	1
203	1	1	9	1	9	1	9	1	1	1	1	9	1	1	46	1	4	1	2	1	1	4	4	1	1	4	1	1	3	1	1	4	1	1	4	2	2	2	1	2	2	1	1	2	1	1	1	1	2
204	1	1	9	1	9	1	9	2	1	2	1	9	1	1	48	4	4	4	4	4	4	4	4	4	3	2	3	4	4	4	4	4	4	4	4	1	1	2	1	1	2	1	1	1	1	1	2	1	2
205	1	1	9	1	9	1	9	1	2	1	1	9	1	3	49	4	3	1	3	1	1	1	2	1	4	1	1	4	3	1	4	3	3	3	4	1	1	2	1	1	1	1	1	1	2	1	1	1	2
206	1	1	9	1	9	1	9	2	3	4	1	9	1	1	52	4	1	1	3	4	4	1	4	4	4	2	2	1	2	4	4	3	4	4	4	1	2	2	1	1	1	1	1	1	1	1	2	1	1
207	1	1	9	1	9	2	9	2	4	4	1	9	1	1	54	4	1	1	3	4	4	1	1	1	4	1	1	3	1	4	4	1	1	4	4	2	2	1	1	1	1	2	2	1	2	2	1	1	1
208	1	1	9	1	9	1	9	1	1	1	1	9	1	1	46	4	1	1	1	4	4	1	3	3	4	3	3	2	3	3	3	3	4	4	4	1	2	1	1	1	1	1	2	1	2	1	2	1	1
209	1	1	9	1	9	1	9	2	2	2	3	9	4	3	56	4	1	1	1	4	4	1	1	1	4	1	3	2	4	4	4	2	2	4	4	1	2	2	1	1	1	1	1	1	1	2	2	1	1
210	1	1	9	1	9	1	9	1	4	1	1	9	1	1	49	4	1	3	3	3	4	4	2	1	4	3	1	1	3	2	2	2	1	4	2	1	2	2	1	1	1	2	2	1	2	1	1	1	2
211	1	1	9	1	9	1	9	1	1	1	1	9	1	1	46	1	1	3	1	3	3	3	1	1	3	3	2	3	2	1	3	1	3	2	1	1	1	1	1	1	1	2	2	1	1	2	2	1	1
212	1	1	9	1	9	1	9	1	1	1	1	9	1	1	46	4	1	1	1	3	3	3	1	2	4	1	1	1	1	4	3	3	3	4	4	2	1	2	1	2	2	1	1	2	1	1	1	1	1
213	1	1	9	1	9	1	9	1	1	1	1	9	1	1	46	3	1	1	1	4	3	1	1	1	4	1	1	3	1	4	4	1	3	3	4	2	1	2	2	2	2	1	2	1	2	2	1	2	1
214	1	1	9	1	9	1	9	1	1	1	1	9	1	1	46	4	1	1	1	4	4	1	1	3	4	1	1	1	1	4	4	2	4	4	4	1	2	1	2	1	1	2	1	1	1	1	2	1	1
215	1	1	9	1	9	1	9	1	1	1	1	9	1	1	46	4	1	1	4	4	4	1	1	3	4	1	1	1	1	4	4	1	1	4	4	1	2	2	1	1	1	2	2	1	1	2	2	1	1
216	1	1	9	1	9	1	9	1	1	1	2	9	1	1	47	4	1	1	4	4	4	1	1	4	4	3	1	1	1	4	4	3	3	4	4	2	2	2	1	1	1	2	2	1	1	2	2	1	2
217	1	1	9	1	9	1	9	1	1	1	1	9	1	1	46	4	1	1	1	4	4	1	1	2	4	3	1	1	1	4	4	3	4	4	3	1	2	2	1	2	1	1	2	2	2	1	1	1	1
218	1	1	9	1	9	1	9	1	2	1	1	9	1	2	48	4	3	4	1	4	4	4	4	4	1	4	4	4	3	1	1	4	4	1	1	2	2	2	2	2	2	1	1	2	2	1	1	2	2
219	1	1	9	1	9	1	9	1	1	1	1	9	1	1	46	4	1	1	4	4	4	1	1	4	4	3	1	1	1	4	4	2	3	4	4	1	1	2	1	1	1	1	2	1	1	1	1	1	2
220	1	1	9	1	9	1	9	1	1	1	1	9	1	1	46	4	1	1	3	4	4	4	2	1	4	1	1	1	1	3	4	1	4	4	4	1	2	2	1	1	1	2	2	2	1	1	2	1	1
221	1	1	9	1	9	1	9	1	3	1	1	9	1	1	48	4	1	3	4	3	4	1	1	3	4	3	4	3	3	4	3	2	2	4	3	2	2	2	1	1	2	1	2	2	2	2	2	1	1
222	1	1	9	1	9	1	9	1	1	1	1	9	1	1	46	4	2	1	4	4	3	3	4	3	4	1	1	1	1	4	4	1	2	4	4	2	2	2	1	2	1	1	2	1	2	2	1	1	1
223	1	1	9	1	9	1	9	1	1	1	1	9	1	1	46	4	1	1	1	4	4	1	1	4	4	1	1	1	1	4	4	1	1	4	4	1	1	2	1	1	2	2	1	2	2	2	2	1	2
224	1	1	9	1	9	1	9	1	1	1	1	9	1	1	46	3	1	1	3	4	4	1	3	1	4	3	1	2	1	4	4	1	3	3	4	1	1	2	1	1	1	2	2	2	1	2	2	1	1
225	1	1	9	1	9	1	9	1	3	1	1	9	1	2	49	3	2	3	3	3	3	2	3	4	4	3	1	2	3	4	4	3	4	3	3	2	2	2	1	2	1	2	2	2	2	2	2	2	1
226	1	1	9	2	9	2	9	1	3	2	1	9	1	1	51	4	1	1	3	4	4	2	3	3	4	3	1	2	1	4	4	3	2	4	4	2	2	2	1	1	1	2	1	1	2	2	1	2	2
227	1	1	9	1	9	1	9	1	1	1	1	9	1	1	46	4	1	1	1	4	4	1	4	3	4	4	1	1	1	4	4	1	3	4	4	1	1	2	1	2	2	1	2	1	2	2	2	1	1
228	1	1	9	2	9	1	9	1	1	1	1	9	1	1	47	4	1	4	1	4	3	3	3	4	1	3	3	3	3	4	4	3	3	3	1	1	1	2	1	1	2	1	1	1	1	1	1	2	1
229	1	1	9	1	9	1	9	1	1	1	1	9	1	1	46	4	1	1	1	3	4	2	1	4	4	1	1	1	1	4	4	1	3	4	4	2	1	2	1	2	2	1	2	2	2	1	2	1	1
230	1	1	9	1	9	1	9	1	1	1	1	9	1	1	46	4	1	3	1	4	1	2	1	1	4	4	1	1	3	4	1	3	3	4	4	1	1	2	2	2	2	1	1	2	1	1	2	1	1
231	1	1	9	1	9	1	9	1	1	1	1	9	1	1	46	4	1	3	2	3	4	1	3	1	3	3	2	1	1	2	1	3	3	4	4	1	2	1	1	1	1	1	2	1	1	1	1	1	2
232	1	1	9	1	9	1	9	1	2	1	1	9	1	1	47	4	1	1	1	4	4	1	1	4	3	3	1	1	1	4	4	4	4	4	1	2	1	2	2	1	2	1	1	2	2	2	1	1	2
233	1	1	9	1	9	1	9	1	1	1	1	9	1	1	46	4	3	1	1	4	4	1	3	4	4	1	1	1	1	4	4	1	3	4	4	1	2	2	1	1	1	2	2	1	1	2	2	1	2
234	1	1	9	1	9	1	9	1	1	1	1	9	1	1	46	4	1	1	3	4	4	1	1	3	4	1	1	1	1	4	4	3	3	4	4	1	1	2	1	2	2	1	2	1	2	2	2	1	1
235	1	1	9	1	9	1	9	1	1	1	1	9	1	1	46	4	1	1	1	4	4	1	1	4	4	2	1	1	1	4	4	1	2	4	4	1	2	1	1	1	1	2	2	1	1	1	2	1	1
236	1	1	9	1	9	1	9	1	1	1	1	9	1	1	46	4	1	1	1	3	3	1	1	3	4	3	3	1	3	4	4	1	3	4	4	1	1	1	1	1	1	1	1	1	1	1	2	1	1
237	1	1	9	1	9	1	9	1	3	1	1	9	1	1	48	3	1	1	3	1	3	1	3	4	4	4	2	1	3	4	4	3	1	4	4	1	2	1	1	1	1	1	2	2	2	2	2	2	1
238	1	1	9	1	9	1	9	1	1	1	1	9	1	1	46	4	1	1	1	1	4	3	3	4	4	4	4	2	3	4	4	1	2	4	4	1	1	1	1	1	1	2	2	2	1	2	2	1	1
239	1	1	9	1	9	1	9	1	1	1	1	9	1	1	46	4	1	1	1	4	4	1	1	3	3	1	1	1	1	2	4	4	4	4	4	1	1	2	1	2	2	1	1	2	2	1	1	1	2
240	1	1	9	1	9	1	9	1	1	1	1	9	1	1	46	4	1	1	4	4	4	1	1	4	4	1	1	1	1	4	4	1	1	4	4	1	2	1	1	1	1	2	2	1	1	2	2	1	1
241	1	1	9	1	9	1	9	1	1	1	1	9	1	1	46	4	3	1	1	4	3	3	2	1	4	4	1	1	3	4	4	3	4	4	4	2	1	2	2	2	1	1	1	1	2	1	1	2	1
242	1	1	9	1	9	1	9	1	1	1	1	9	1	1	46	3	3	1	2	3	3	1	1	2	4	3	2	3	1	1	4	3	1	4	4	2	1	1	1	1	1	1	2	2	2	1	2	1	1
243	1	1	9	1	9	1	9	1	1	1	1	9	1	1	46	3	3	3	1	2	3	2	3	3	2	3	2	3	2	2	2	1	3	2	2	1	1	1	1	1	1	2	1	2	2	2	2	1	1
244	1	1	9	1	9	1	9	1	1	1	1	9	1	1	46	4	3	3	1	3	2	3	3	1	3	4	4	1	1	1	1	4	4	1	1	2	1	2	1	2	1	1	1	2	2	2	1	1	1
245	1	1	9	2	9	2	9	1	1	1	1	9	1	1	48	3	3	3	2	2	3	2	2	4	3	2	2	2	1	4	4	1	3	3	3	2	1	2	1	2	2	1	1	2	1	2	2	2	1
246	1	1	9	2	9	1	9	2	2	1	1	9	1	1	49	4	1	1	3	2	3	1	1	2	3	4	1	2	3	4	3	3	3	4	2	2	1	1	1	2	2	1	2	1	1	1	2	1	2
247	1	1	9	1	9	1	9	1	1	1	1	9	1	1	46	3	2	2	3	2	1	2	2	2	3	3	2	2	2	2	3	3	2	3	3	2	1	2	2	2	2	1	1	2	2	1	1	2	2
248	1	3	9	2	9	3	9	1	3	4	3	9	1	1	58	3	1	2	2	3	3	2	2	2	3	3	3	2	2	3	3	1	3	3	4	1	1	2	1	1	2	1	2	1	2	2	2	2	2
249	1	2	9	2	9	1	9	1	1	1	1	9	1	1	48	4	1	1	2	3	3	1	1	1	4	3	1	1	1	4	4	1	3	4	4	1	2	1	1	1	1	2	2	1	1	2	2	1	1
250	1	1	9	1	9	1	9	1	1	1	1	9	1	1	46	2	2	2	2	4	4	1	1	3	3	2	1	1	1	4	4	3	3	3	3	2	1	2	1	2	2	1	2	2	2	1	2	2	1
251	1	1	9	1	9	1	9	1	1	1	1	9	1	1	46	4	3	1	1	4	4	1	3	3	4	4	2	2	1	4	1	1	4	3	3	2	1	1	1	2	2	2	2	1	2	2	2	2	1
252	1	1	9	1	9	1	9	2	1	1	1	9	1	1	47	4	1	1	1	4	4	1	1	4	4	1	1	1	3	4	4	1	1	4	4	1	2	1	1	1	1	1	2	1	1	2	2	1	1
253	1	1	9	1	9	1	9	1	1	1	1	9	1	1	46	4	1	1	1	4	4	2	1	1	4	1	1	1	1	4	4	1	4	4	4	1	1	1	1	1	1	2	2	1	1	2	2	1	1
254	1	1	9	1	9	1	9	1	1	1	3	9	1	1	48	3	4	4	4	3	2	4	3	4	4	4	1	2	4	3	1	4	3	3	1	2	1	2	1	2	2	1	1	2	2	1	1	2	1
255	1	1	9	1	9	1	9	1	1	1	1	9	1	1	46	4	1	4	1	4	4	1	1	3	4	1	1	1	1	4	4	1	3	4	4	1	2	1	1	1	1	2	2	1	1	2	2	1	1
256	1	1	9	1	9	1	9	1	1	1	1	9	1	1	46	2	3	2	2	3	3	2	1	3	2	3	2	3	3	3	3	3	3	3	3	2	1	2	1	2	2	1	1	2	2	1	1	2	1
257	1	1	9	1	9	1	9	1	1	1	1	9	1	1	46	4	1	1	4	4	4	1	1	4	4	1	1	1	1	4	4	1	1	4	4	1	2	1	1	1	1	2	2	1	1	2	2	1	1
258	1	1	9	1	9	1	9	1	1	1	1	9	1	1	46	4	1	1	1	4	4	1	1	1	4	1	1	1	1	4	4	1	4	4	4	1	1	2	1	1	1	2	2	2	1	2	2	1	1
259	1	1	9	1	9	1	9	1	1	1	1	9	1	1	46	2	3	2	2	2	2	3	3	2	3	1	1	1	3	3	2	4	3	3	3	2	2	2	1	2	2	1	2	2	2	1	1	2	2
260	1	1	9	1	9	1	9	1	1	1	1	9	1	1	46	4	1	1	2	4	4	1	1	1	4	1	1	1	1	4	4	1	3	4	4	1	1	1	1	1	1	1	2	2	1	1	2	1	1
261	1	1	9	1	9	1	9	1	1	1	1	9	1	1	46	3	1	3	3	1	3	4	4	4	1	4	1	1	1	4	1	3	3	4	2	2	2	1	1	2	2	1	1	2	2	1	2	2	2
262	1	1	9	1	9	1	9	1	1	1	1	9	1	1	46	4	2	2	3	3	4	2	1	4	4	3	2	1	2	4	4	3	2	4	4	2	1	2	1	2	1	1	1	2	2	1	1	2	2
263	1	1	9	1	9	1	9	1	1	1	1	9	1	1	46	4	1	1	1	1	4	1	1	1	4	2	1	1	2	4	4	1	1	4	4	1	1	1	1	1	1	2	2	1	1	2	1	1	2
264	1	1	9	1	9	1	9	1	1	1	1	9	1	1	46	1	3	4	3	3	1	4	4	2	1	4	4	2	1	4	1	4	4	4	4	2	1	2	1	2	2	1	2	1	2	1	1	2	2
265	1	1	9	1	9	1	9	1	1	1	1	9	1	2	47	3	4	4	4	1	2	4	2	3	3	4	3	4	2	3	4	4	4	4	1	2	1	2	2	2	2	1	1	2	2	1	1	2	2
266	1	1	9	1	9	1	9	1	1	1	1	9	1	1	46	3	1	2	2	4	4	2	2	3	4	2	1	2	1	4	4	1	1	4	4	1	1	1	1	1	1	2	2	1	1	2	2	1	1
267	1	1	9	1	9	1	9	1	1	1	1	9	1	1	46	4	1	4	3	4	4	3	1	4	4	1	1	1	1	4	4	1	1	4	2	2	1	1	1	2	1	2	2	2	1	2	2	2	1
268	1	1	9	1	9	1	9	1	1	1	1	9	1	1	46	4	2	1	1	4	3	1	2	3	4	1	1	1	1	4	4	2	3	4	4	1	1	2	1	1	1	2	1	1	2	2	2	1	1
269	1	1	9	1	9	1	9	1	1	1	1	9	1	1	46	2	3	4	3	3	2	3	3	3	2	3	4	4	3	2	1	3	4	2	2	2	1	2	2	2	2	1	1	2	2	2	1	2	2
270	1	1	9	1	9	1	9	1	1	1	1	9	1	1	46	3	3	4	4	2	3	3	3	3	3	4	1	1	1	4	3	2	4	4	1	1	2	2	1	1	1	2	1	1	2	1	1	1	1
271	1	1	9	1	9	1	9	1	1	1	1	9	1	1	46	4	1	1	4	4	4	1	3	3	4	4	1	2	3	2	4	3	4	4	4	2	1	2	2	2	2	1	1	2	2	2	2	2	2
272	1	1	9	1	9	1	9	1	1	1	1	9	1	1	46	2	3	2	2	1	1	2	4	4	2	2	1	1	1	1	4	1	4	4	2	2	1	1	1	1	1	2	1	1	1	1	2	1	1
273	1	1	9	1	9	1	9	1	1	1	1	9	1	1	46	4	1	1	1	4	3	3	4	4	2	3	2	4	4	4	3	2	3	3	4	1	2	1	1	1	1	2	1	1	1	1	2	1	2
274	1	1	9	1	9	1	9	1	1	1	1	9	1	1	46	2	3	4	4	1	1	3	4	1	1	4	2	1	1	4	1	3	2	1	1	1	2	2	1	1	2	2	1	2	2	2	2	1	1
275	1	1	9	1	9	1	9	1	1	1	1	9	1	1	46	4	1	4	4	1	4	2	3	2	4	2	3	4	2	2	3	2	2	4	3	1	2	2	1	1	1	2	1	1	1	2	2	1	1
276	1	1	9	2	9	1	9	2	2	3	3	9	3	1	55	1	4	4	4	1	1	4	4	4	3	4	4	4	4	2	2	4	4	1	1	2	2	2	2	2	2	1	1	2	2	1	1	2	2
277	1	1	9	1	9	1	9	1	1	1	1	9	1	1	46	4	2	3	4	4	4	1	3	2	1	4	3	1	1	4	1	3	3	4	2	2	1	2	1	2	2	1	2	2	2	1	1	2	1
278	1	1	9	1	9	1	9	1	1	1	1	9	1	1	46	3	3	1	2	3	2	1	4	4	3	3	4	2	3	4	4	3	4	4	1	1	2	2	1	1	1	1	1	2	1	2	2	1	1
279	1	1	9	1	9	1	9	1	1	1	1	9	1	1	46	1	1	4	4	1	3	2	4	3	4	3	4	1	3	4	1	3	4	4	2	2	2	2	1	2	2	1	1	2	1	2	1	2	2
280	1	1	9	1	9	1	9	1	1	1	1	9	1	1	46	4	1	4	1	4	4	1	2	1	4	1	2	1	1	4	4	1	4	4	4	1	2	1	1	1	1	2	2	1	1	1	2	1	2
281	1	1	9	1	9	1	9	1	1	1	1	9	1	1	46	1	4	4	4	1	1	4	4	3	1	4	4	4	4	4	4	4	4	1	1	1	1	2	1	1	1	2	2	2	2	1	2	2	1
282	1	1	9	1	9	1	9	1	1	1	1	9	1	1	46	3	2	1	1	4	4	1	3	4	4	1	1	2	1	4	4	1	3	4	4	1	2	1	1	1	1	2	2	1	1	2	2	1	1
283	1	1	9	1	9	1	9	1	1	1	1	9	1	1	46	4	3	4	2	1	4	4	4	3	2	3	3	3	1	4	2	3	3	2	1	1	1	2	1	2	2	1	1	2	2	1	2	1	1
284	1	4	1	1	9	1	9	1	1	1	1	9	1	1	41	2	4	4	1	1	1	4	4	1	1	4	3	4	3	1	1	3	4	1	1	2	2	2	1	2	2	1	1	2	2	1	1	2	1
285	1	1	9	1	9	1	9	1	1	1	1	9	1	1	46	4	2	1	4	2	3	2	2	2	4	3	2	2	2	4	4	2	2	4	4	1	2	2	1	1	1	2	2	1	1	2	2	1	1
286	1	1	9	1	9	1	9	1	1	1	1	9	1	1	46	4	2	4	1	3	3	3	3	3	3	3	2	2	2	4	4	3	3	3	2	2	1	2	1	1	1	2	2	1	1	2	2	1	1
287	1	1	9	1	9	1	9	1	1	1	1	9	1	1	46	2	4	3	3	2	2	4	3	2	1	4	3	3	3	3	2	3	4	1	2	2	2	2	1	2	2	1	1	1	2	1	1	2	2
288	1	1	9	1	9	1	9	1	3	1	3	9	1	1	50	3	2	1	4	1	2	3	2	3	2	2	2	2	2	3	3	2	4	3	4	1	2	2	2	1	2	1	1	2	2	2	2	2	1
289	1	1	9	1	9	1	9	1	1	1	1	9	1	1	46	1	1	2	4	1	4	4	4	4	3	3	4	4	1	1	3	4	4	3	3	2	1	2	1	2	2	1	1	2	2	1	1	2	1
290	1	1	9	1	9	1	9	1	1	1	1	9	1	1	46	3	3	1	4	2	2	1	1	2	4	1	1	1	1	3	3	2	3	3	3	1	2	1	1	1	1	2	2	1	1	2	2	1	1
291	1	1	9	1	9	1	9	1	1	1	1	9	1	1	46	4	3	4	3	1	3	2	2	3	3	3	2	2	2	4	4	2	3	4	3	2	1	2	1	2	2	1	1	1	2	1	2	2	1
292	1	1	9	1	9	1	9	1	1	1	1	9	1	1	46	2	4	1	1	1	1	4	4	1	4	2	1	3	3	1	4	3	3	4	4	1	2	2	1	1	1	1	1	2	2	1	1	2	1
293	1	1	9	1	9	1	9	1	1	1	1	9	1	1	46	3	2	2	3	3	4	1	2	4	4	1	2	2	1	3	4	1	1	4	4	2	2	2	1	2	2	1	2	2	1	2	2	2	1
294	1	1	9	1	9	1	9	1	1	1	1	9	1	1	46	4	2	1	4	2	3	2	2	3	3	2	2	2	2	3	3	2	2	3	3	1	2	1	1	1	1	1	2	1	1	2	2	1	1
295	1	1	9	1	9	1	9	1	1	1	1	9	1	1	46	4	2	4	3	3	3	2	2	3	3	3	2	1	1	4	4	1	3	3	3	1	2	1	1	1	1	1	2	1	1	1	2	1	2
296	2	1	9	1	9	1	9	1	2	1	3	9	2	1	51	3	2	3	3	3	3	4	4	3	2	3	4	2	2	3	3	2	3	3	3	2	1	2	1	2	2	1	1	2	1	1	1	2	1
297	1	1	9	1	9	1	9	1	1	1	1	9	1	1	46	1	2	2	1	3	3	3	3	2	3	4	2	3	2	3	1	3	4	2	3	2	2	2	2	2	2	1	1	2	2	1	1	2	2
298	1	1	9	1	9	1	9	1	1	1	1	9	1	1	46	4	2	4	3	3	3	2	2	3	4	2	2	2	2	2	4	2	2	4	4	1	1	2	1	2	1	1	1	2	1	2	2	1	1
299	1	1	9	1	9	1	9	1	1	1	1	9	1	1	46	4	3	4	2	1	1	4	4	4	1	4	2	3	2	4	1	2	3	2	2	2	1	2	1	2	2	2	1	2	2	2	2	2	1
300	1	1	9	1	9	1	9	1	1	1	1	9	1	1	46	3	2	1	4	2	2	2	2	3	2	2	2	4	2	4	3	2	2	3	4	1	2	2	1	2	1	2	2	1	1	2	2	1	1
301	1	1	9	1	9	1	9	1	1	1	1	9	1	1	46	4	3	4	4	1	2	4	1	4	4	1	1	1	1	3	4	1	3	4	4	1	1	2	1	2	2	1	1	2	2	2	2	1	1
302	1	1	9	1	9	1	9	1	1	1	1	9	1	1	46	3	2	1	1	2	4	2	1	2	4	1	1	1	3	3	3	3	3	3	4	2	2	2	1	2	2	1	1	2	2	1	1	2	1
303	1	1	9	1	9	1	9	1	1	1	1	9	1	1	46	4	1	3	2	4	4	1	3	3	4	1	1	1	1	1	4	1	3	4	4	1	2	2	1	1	1	1	2	1	1	2	2	1	1
304	1	1	9	1	9	1	9	1	1	1	2	9	1	1	47	3	1	1	1	4	3	1	3	4	4	3	3	2	3	2	4	1	1	4	4	1	1	2	1	1	1	2	2	1	1	2	2	1	2
305	1	1	9	1	9	1	9	1	1	1	1	9	1	1	46	4	4	3	3	1	3	1	1	1	4	1	1	1	1	4	4	1	4	4	4	2	1	2	2	2	2	2	1	2	2	1	2	2	1
306	1	1	9	1	9	1	9	1	1	1	1	9	1	1	46	3	2	4	4	3	4	4	3	3	4	4	3	4	3	2	1	4	4	1	1	2	1	2	1	2	2	1	1	1	2	1	1	2	2
307	1	1	9	1	9	1	9	1	1	1	1	9	1	1	46	4	1	1	1	4	4	1	1	4	4	1	1	1	1	4	4	1	1	4	4	1	2	2	1	1	1	2	1	1	1	2	2	1	1
308	1	1	9	1	9	1	9	1	1	1	1	9	1	1	46	4	3	3	4	4	4	1	4	4	4	3	3	3	3	3	3	1	2	4	4	1	1	1	1	1	1	2	2	1	2	1	1	2	1
309	1	1	9	1	9	1	9	1	1	1	1	9	1	1	46	3	2	2	4	3	4	3	3	4	4	1	3	3	1	4	3	3	4	4	2	2	1	1	1	2	1	1	1	2	2	2	2	1	1
310	2	2	9	1	9	1	9	1	2	2	1	9	1	1	50	4	4	4	4	1	2	3	3	3	4	2	4	1	1	4	4	3	1	4	4	2	2	2	1	2	2	1	2	2	2	2	2	1	2
311	1	1	9	1	9	1	9	1	1	1	1	9	1	1	46	3	3	2	3	1	1	1	2	1	4	3	3	1	1	3	4	4	3	2	4	2	2	2	1	2	2	1	1	2	2	1	1	2	1
312	1	1	9	1	9	1	9	1	1	1	1	9	1	1	46	3	3	1	3	4	4	1	1	2	3	1	1	1	1	1	4	1	3	4	4	1	2	2	1	1	1	2	2	1	1	2	2	1	1
313	1	1	9	1	9	2	9	1	1	1	1	9	3	1	49	4	1	1	1	4	4	1	1	4	4	1	1	1	1	4	4	1	3	4	4	1	1	2	1	1	1	2	2	2	1	2	1	1	1
314	1	1	9	1	9	1	9	1	1	1	1	9	1	1	46	4	1	4	3	1	4	1	4	4	4	3	1	3	3	4	4	3	2	4	4	1	2	1	1	1	1	2	1	2	1	1	1	1	2
315	1	1	9	1	9	1	9	1	1	1	1	9	1	1	46	4	4	1	2	4	4	3	4	4	1	4	4	4	1	4	1	1	1	4	4	1	1	2	1	1	1	1	1	1	2	1	1	2	2
316	1	1	9	1	9	1	9	1	1	1	1	9	1	1	46	4	1	1	1	4	4	1	4	1	4	1	4	1	1	4	4	1	1	4	4	2	1	2	1	1	1	1	2	2	2	2	2	2	2
317	1	1	9	1	9	1	9	1	1	1	1	9	1	1	46	1	4	4	4	1	1	4	4	4	1	1	4	4	4	1	1	4	4	1	1	2	2	2	2	2	2	1	1	2	2	1	1	2	1
318	1	1	9	1	9	1	9	1	1	1	1	9	1	1	46	4	1	1	1	4	4	1	1	1	4	1	1	1	1	4	4	1	3	4	4	1	1	2	1	1	1	2	2	1	1	2	2	1	1
319	1	1	9	1	9	1	9	1	1	1	1	9	3	1	48	3	1	3	3	4	3	4	1	3	1	3	1	3	1	2	1	3	4	1	4	1	1	2	1	1	1	1	2	1	1	2	2	1	2
320	1	1	9	1	9	1	9	1	1	1	1	9	1	1	46	4	4	4	1	4	4	4	1	4	4	1	1	1	1	4	4	1	4	4	4	1	1	2	1	1	1	2	2	1	1	1	2	1	1
321	1	1	9	1	9	1	9	1	1	1	1	9	1	1	46	4	1	1	1	4	4	1	1	3	4	1	1	1	1	4	4	1	1	4	3	2	1	1	1	1	1	1	2	2	1	2	2	2	2
322	1	1	9	1	9	1	9	1	1	1	1	9	2	1	47	4	3	4	1	4	1	3	3	4	2	3	1	2	3	3	3	3	3	4	4	1	2	1	1	1	1	1	2	1	1	1	2	2	1
323	1	1	9	1	9	1	9	1	1	1	1	9	1	1	46	1	1	2	4	1	1	4	4	1	1	4	4	4	4	1	1	4	4	1	1	2	1	2	1	2	2	1	1	2	2	1	1	2	2
324	1	1	9	1	9	1	9	1	1	1	1	9	1	1	46	1	3	2	4	4	3	3	4	4	3	1	4	4	1	4	4	3	2	4	4	1	1	1	1	1	1	1	1	1	1	1	2	1	1
325	1	1	9	1	9	1	9	1	1	1	1	9	1	1	46	3	3	1	1	1	1	2	3	4	4	1	1	2	1	4	3	1	3	4	4	1	1	2	1	1	1	1	1	2	2	1	2	1	1
326	1	1	9	1	9	1	9	1	1	1	1	9	1	1	46	3	4	4	4	3	3	1	4	3	4	2	4	3	3	1	4	3	3	4	4	1	1	2	1	2	2	1	1	2	1	1	1	2	1
327	1	1	9	1	9	1	9	1	1	1	1	9	1	1	46	4	1	1	3	4	3	1	3	3	4	2	3	1	1	3	4	1	3	4	4	1	2	1	1	1	1	1	2	1	1	2	2	1	1
328	1	1	9	1	9	1	9	1	1	1	1	9	1	1	46	1	2	4	4	1	4	1	1	3	2	4	4	4	4	4	1	4	1	2	4	1	1	2	1	2	2	1	1	2	1	1	2	2	2
329	1	1	9	1	9	1	9	1	1	1	1	9	3	1	48	4	3	4	3	4	2	3	2	3	4	3	3	3	1	4	4	3	4	4	4	1	1	2	1	2	2	1	1	2	2	2	2	2	1
330	1	1	9	1	9	1	9	1	1	1	1	9	1	1	46	2	2	1	4	1	1	4	1	1	1	4	4	4	4	1	1	4	1	1	1	1	1	2	1	2	2	1	2	2	2	2	1	2	1
331	1	1	9	1	9	1	9	1	1	1	1	9	1	1	46	4	1	1	1	4	4	1	1	4	4	1	1	1	1	4	4	1	2	4	4	1	2	1	1	1	1	2	2	1	1	2	2	1	1
332	1	1	9	1	9	1	9	1	1	1	1	9	1	1	46	4	1	3	1	4	4	1	1	3	4	3	1	1	1	4	3	3	3	4	3	2	2	2	1	2	2	1	2	2	2	2	2	1	1
333	1	1	9	1	9	1	9	1	1	1	1	9	1	1	46	4	4	4	3	1	4	4	3	2	4	3	3	2	3	4	4	3	2	4	4	1	1	2	1	1	1	1	1	1	1	1	2	1	2
334	1	1	9	1	9	1	9	1	1	1	1	9	1	1	46	4	1	1	3	4	4	3	3	4	4	1	1	1	3	4	4	3	3	4	4	1	2	1	1	1	1	1	2	1	2	1	2	2	1
335	1	1	9	1	9	1	9	1	1	1	1	9	1	1	46	4	3	4	1	4	3	1	1	4	4	3	1	1	1	4	4	3	2	4	4	2	2	2	1	1	2	1	2	2	1	1	1	1	1
336	1	1	9	1	9	1	9	1	2	1	2	9	1	1	48	4	4	4	4	1	3	4	1	4	4	1	4	1	4	4	4	4	1	4	4	1	2	2	1	1	1	2	1	1	1	2	2	1	1
337	1	1	9	1	9	1	9	1	1	1	1	9	1	1	46	3	1	4	4	4	1	4	4	2	4	4	3	3	3	2	1	4	4	3	1	1	1	2	1	2	2	1	2	2	2	1	1	2	2
338	1	1	9	1	9	1	9	1	1	1	1	9	1	1	46	3	1	1	3	4	3	1	1	3	4	4	3	3	3	4	4	3	4	4	4	1	1	2	2	1	1	1	1	1	1	2	1	1	2
339	1	1	9	1	9	1	9	1	1	1	1	9	1	1	46	4	1	1	4	1	4	3	3	2	1	4	3	4	4	4	1	4	3	4	4	2	1	2	1	2	1	1	1	2	2	1	1	2	1
340	1	1	9	1	9	1	9	1	1	1	1	9	1	1	46	4	1	1	1	4	4	4	4	2	4	3	3	2	3	4	4	3	3	4	4	2	2	2	1	1	1	1	2	1	2	1	1	1	1
341	1	1	9	2	9	1	9	1	1	1	1	9	1	2	48	4	3	4	1	2	1	4	4	3	1	3	4	1	1	4	1	1	4	4	4	1	2	2	1	1	1	2	1	2	2	2	2	1	1
342	1	1	9	1	9	1	9	1	1	1	1	9	1	1	46	3	1	1	3	4	4	1	1	3	4	3	1	3	2	4	4	1	3	4	4	1	2	2	1	2	2	1	1	1	1	2	2	1	2
343	1	1	9	1	9	1	9	1	1	1	1	9	1	1	46	4	4	1	4	4	4	1	4	4	3	1	4	1	1	4	3	4	4	4	4	1	1	1	1	1	1	2	1	1	1	2	2	1	1
344	2	3	9	3	9	3	9	2	3	3	3	9	2	2	62	2	4	1	2	4	1	4	3	4	4	3	1	3	1	4	3	3	3	1	3	1	1	2	1	1	1	1	1	2	2	2	2	1	2
345	1	1	9	1	9	1	9	1	1	1	1	9	1	1	46	4	1	3	1	4	4	1	1	4	4	1	3	3	1	4	4	1	4	4	4	1	2	1	1	1	1	2	2	1	1	2	2	1	1
346	1	1	9	1	9	1	9	1	1	1	1	9	1	1	46	3	3	1	4	1	3	1	1	1	3	3	3	3	3	2	1	4	3	3	3	2	2	2	1	2	1	2	1	2	1	1	1	2	2
347	1	1	9	1	9	1	9	1	1	1	1	9	1	1	46	2	2	3	3	1	1	3	3	1	2	3	3	4	3	1	2	3	3	2	2	2	2	2	1	2	2	1	1	2	2	1	1	2	2
348	1	1	9	1	9	1	9	1	1	1	1	9	1	1	46	4	4	3	4	4	3	3	3	3	4	3	2	1	3	4	4	3	1	3	3	2	1	2	1	2	2	1	2	2	1	2	1	2	2
349	1	1	9	1	9	1	9	1	1	1	1	9	1	1	46	4	4	1	4	1	4	1	1	1	4	1	2	1	1	1	4	4	1	4	4	1	1	2	1	1	1	2	2	1	1	2	2	1	1
350	1	1	9	1	9	1	9	1	1	1	1	9	1	1	46	1	4	3	1	1	1	1	4	1	1	1	1	1	1	1	1	3	1	1	1	2	1	2	1	2	2	1	1	2	2	1	2	2	2
351	1	1	9	1	9	1	9	1	1	1	1	9	1	1	46	3	3	4	4	4	4	3	3	4	4	4	4	4	4	3	3	4	4	3	4	1	1	2	1	1	2	1	1	2	2	1	1	1	1
352	1	1	9	1	9	1	9	1	1	1	1	9	1	1	46	4	1	1	3	4	4	1	1	4	4	3	1	1	1	4	4	3	4	4	4	1	1	2	1	1	1	1	1	1	1	1	2	1	1
353	1	1	9	1	9	1	9	1	1	1	1	9	1	1	46	4	1	3	3	4	4	1	1	4	4	1	1	1	1	4	4	1	1	4	4	1	1	1	1	1	1	2	2	1	1	2	2	1	1
354	1	1	9	1	9	1	9	1	1	1	1	9	1	1	46	3	1	1	1	1	3	3	3	1	3	1	1	3	2	1	3	3	3	3	3	2	1	2	1	2	2	1	1	2	1	1	1	2	1
355	1	1	9	1	9	1	9	1	1	1	1	9	1	1	46	3	3	4	4	4	2	4	1	4	4	4	3	1	1	4	4	3	4	4	4	2	2	1	1	2	1	1	2	2	2	1	1	1	1
356	1	1	9	1	9	1	9	1	1	1	1	9	1	1	46	4	3	2	4	3	3	3	3	4	4	4	4	1	2	4	4	4	4	4	3	2	2	2	2	2	2	1	2	2	2	1	2	2	1
357	1	1	9	1	9	1	9	1	1	1	1	9	1	1	46	3	2	1	1	1	3	1	2	3	3	3	1	3	2	1	3	1	3	3	3	2	1	2	1	2	2	2	2	2	1	1	2	2	2
358	1	1	9	1	9	1	9	1	1	1	1	9	1	1	46	4	2	2	1	1	3	1	3	1	4	1	1	1	1	4	4	3	3	4	4	1	1	2	1	1	1	2	2	1	2	2	2	1	1
359	1	1	9	1	9	1	9	1	1	1	1	9	1	1	46	4	2	3	3	1	3	2	3	2	3	3	1	3	3	3	3	2	3	3	3	2	2	2	1	2	2	1	1	2	2	1	1	2	2
360	1	1	9	1	9	1	9	1	1	1	1	9	1	1	46	4	4	2	3	4	4	4	4	4	4	1	4	4	1	4	4	1	4	4	4	2	2	2	1	2	2	1	1	2	2	1	1	2	1
361	1	1	9	1	9	1	9	1	1	1	1	9	1	1	46	3	3	2	4	1	3	3	4	3	2	3	3	1	1	4	3	4	3	4	4	2	2	2	1	1	2	1	2	1	1	1	1	1	2
362	1	1	9	1	9	1	9	1	1	1	1	9	1	1	46	3	2	1	1	4	4	1	1	4	4	1	1	1	1	4	4	1	3	4	4	1	2	1	1	1	1	2	2	1	1	1	1	1	1
363	1	1	9	1	9	1	9	1	1	1	1	9	1	1	46	3	3	4	1	1	3	2	1	4	4	1	1	1	1	4	4	4	1	4	4	1	1	2	1	1	1	1	2	1	1	1	2	1	1
364	1	1	9	1	9	1	9	2	1	1	1	9	1	1	47	3	4	3	4	3	3	2	1	4	3	3	4	3	4	2	1	4	4	1	1	2	2	2	1	2	2	1	2	2	2	1	1	2	1
365	1	1	9	1	9	1	9	1	1	1	1	9	1	1	46	4	1	3	2	4	3	1	1	2	3	3	1	1	1	3	4	1	3	4	4	1	1	2	1	1	1	2	2	2	1	1	2	1	2
366	1	1	9	1	9	1	9	1	1	1	2	9	1	1	47	4	3	1	4	4	4	1	1	2	3	3	2	2	1	4	4	1	1	4	4	1	2	1	2	1	1	1	2	1	2	1	2	1	1
367	1	1	9	1	9	1	9	1	1	1	1	9	1	1	46	3	2	1	1	4	1	3	3	3	3	3	3	1	3	3	3	1	3	3	3	2	1	2	2	2	2	1	1	2	2	1	1	2	1
368	1	1	9	1	9	1	9	1	1	1	1	9	1	1	46	4	1	1	1	3	2	4	1	4	4	3	1	1	1	4	4	3	3	4	4	1	1	2	2	1	1	1	1	2	1	2	1	1	1
369	1	1	9	1	9	1	9	1	1	1	1	9	1	1	46	4	2	1	2	4	2	1	2	4	3	1	1	1	1	4	3	1	3	3	3	1	2	2	1	2	1	2	2	1	1	2	2	2	1
370	1	1	9	1	9	1	9	1	1	1	1	9	1	1	46	1	4	4	1	1	1	4	1	2	1	3	4	1	4	1	1	4	4	2	1	2	1	2	2	2	2	1	1	2	2	1	1	2	2
371	1	1	9	1	9	1	9	1	1	1	1	9	1	1	46	4	2	3	3	2	3	3	3	3	4	2	2	1	3	3	3	2	1	4	3	2	1	1	1	2	1	2	1	2	2	1	2	2	1
372	1	1	9	1	9	1	9	1	1	1	1	9	1	1	46	3	3	2	2	4	3	1	2	2	4	3	1	3	1	2	3	3	3	3	4	1	1	2	1	1	1	1	2	1	2	1	2	1	2
373	1	1	9	1	9	1	9	1	1	1	1	9	1	1	46	4	1	1	4	4	4	1	3	4	2	1	1	4	3	3	3	1	3	4	4	1	2	1	1	1	1	2	2	1	1	2	2	1	1
374	1	1	9	1	9	1	9	1	1	1	1	9	1	1	46	3	3	2	3	2	1	3	3	3	2	3	3	1	3	2	3	3	3	3	2	2	1	2	2	2	2	1	1	2	1	1	1	2	2
375	1	1	9	1	9	1	9	1	1	1	1	9	1	1	46	4	1	4	1	1	3	1	4	3	4	1	1	1	1	4	4	1	3	3	3	2	1	1	2	2	1	1	2	1	2	2	2	2	2
376	1	1	9	1	9	1	9	1	1	1	1	9	1	1	46	4	1	2	3	3	4	1	2	4	4	1	1	3	1	4	3	1	2	4	3	2	2	2	1	1	1	1	1	1	1	1	2	1	2
377	1	1	9	1	9	1	9	1	1	1	1	9	1	1	46	4	3	3	3	2	3	3	3	2	1	3	3	4	1	3	2	3	3	3	3	2	2	2	1	1	1	1	1	1	1	2	1	1	1
378	1	2	9	2	9	1	9	2	2	1	2	9	1	1	51	2	2	2	3	2	3	2	4	3	3	3	3	4	3	3	3	3	3	3	3	2	1	2	1	2	2	2	1	1	2	1	2	2	2
379	1	1	9	1	9	1	9	1	1	1	1	9	1	1	46	4	3	3	4	4	4	1	1	3	3	1	1	3	1	3	3	1	3	4	2	2	2	2	1	2	2	2	2	1	1	2	2	1	1
380	1	1	9	1	9	1	9	1	3	1	1	9	1	1	48	4	1	1	1	1	4	1	4	4	4	1	1	1	1	4	4	1	1	4	4	1	1	1	1	1	1	1	2	1	1	2	2	1	1
381	1	1	9	1	9	1	9	1	1	1	1	9	1	1	46	2	1	3	1	1	2	3	3	3	3	3	4	3	1	2	2	3	4	1	1	2	1	2	1	2	2	2	1	2	2	2	2	2	2
382	1	1	9	1	9	1	9	1	1	1	1	9	1	1	46	4	2	3	2	3	3	2	2	2	3	1	1	2	1	4	3	1	1	3	3	1	2	2	1	2	1	2	2	1	1	2	2	1	1
383	2	2	9	2	9	2	9	1	1	1	1	9	1	1	50	1	1	2	2	1	1	1	1	1	1	4	4	4	4	4	1	4	4	4	1	2	2	2	2	2	1	2	2	2	2	1	1	1	1
384	1	1	9	1	9	1	9	1	1	1	1	9	1	1	46	3	2	4	2	3	2	1	1	2	4	2	1	2	1	2	4	1	1	4	4	1	1	1	1	2	1	2	2	1	1	2	2	1	1
385	1	1	9	1	9	1	9	1	1	1	1	9	1	1	46	3	3	2	4	3	3	2	2	2	3	2	2	2	2	2	2	2	3	3	3	2	1	2	1	2	2	1	2	2	2	1	2	2	1
386	1	1	9	1	9	1	9	1	1	1	1	9	1	1	46	2	4	4	3	1	1	3	4	2	2	4	4	4	2	4	2	4	4	3	1	2	1	2	2	2	2	1	1	2	2	1	1	2	2
387	1	1	9	1	9	1	9	1	1	1	1	9	1	1	46	3	4	3	4	3	3	3	4	3	3	4	4	3	3	3	2	3	4	2	2	2	1	2	1	2	1	1	1	2	1	1	1	1	2
388	1	1	9	1	9	1	9	1	1	1	1	9	1	1	46	4	1	1	4	4	4	1	2	2	4	1	1	1	1	4	4	1	1	4	4	1	2	1	2	1	1	2	2	1	1	2	2	2	1
389	1	1	9	1	9	1	9	1	3	2	1	9	1	1	49	4	2	1	1	3	4	2	2	4	3	2	1	2	1	4	4	1	2	4	4	2	2	2	2	2	2	2	1	2	2	2	2	1	2
390	1	1	9	2	9	1	9	1	1	1	1	9	1	1	47	3	3	2	2	3	3	3	3	3	3	3	3	3	3	3	3	2	2	3	3	2	1	2	1	2	2	2	2	2	1	2	2	1	1
391	1	1	9	1	9	1	9	1	1	1	1	9	1	1	46	4	4	1	4	2	1	4	4	1	2	3	2	4	1	4	4	4	4	1	2	2	2	2	1	2	2	1	1	2	2	1	2	2	1
392	1	1	9	1	9	1	9	1	1	1	1	9	1	1	46	4	1	4	1	2	4	1	1	4	4	2	1	1	1	4	3	3	1	2	1	2	2	1	1	2	2	2	1	2	2	2	2	1	1
393	1	1	9	1	9	1	9	1	1	1	1	9	1	1	46	4	1	1	1	1	4	1	3	1	4	1	1	3	1	4	4	1	1	4	4	1	1	1	1	2	2	2	1	2	2	1	2	1	1
394	1	1	9	1	9	1	9	1	1	1	1	9	1	1	46	3	3	2	2	3	3	2	3	2	3	3	3	3	2	3	3	2	3	3	3	2	1	2	1	2	1	2	2	1	1	1	2	1	1
395	1	1	9	1	9	1	9	1	1	1	1	9	1	1	46	4	1	1	1	4	4	1	1	4	4	3	1	1	1	4	4	2	3	3	4	1	1	2	2	1	2	1	1	2	2	2	2	1	1
396	1	1	9	1	9	1	9	1	1	1	1	9	1	1	46	2	4	4	4	1	1	4	3	1	1	4	4	2	2	4	4	1	3	4	1	1	2	2	1	2	1	2	1	1	1	2	2	1	1
397	1	1	9	1	9	1	9	1	1	1	1	9	1	1	46	4	1	1	1	4	4	1	2	1	4	1	1	1	1	4	4	1	3	4	4	1	2	2	1	2	1	1	2	1	1	2	2	1	1
398	1	1	9	1	9	2	9	1	1	1	1	9	1	1	47	4	3	1	4	4	1	4	3	1	4	1	3	1	1	4	2	1	2	3	4	2	1	2	2	2	2	1	1	2	2	1	2	2	2
399	1	1	9	1	9	1	9	1	1	1	1	9	1	1	46	3	3	1	3	3	3	2	3	1	3	3	2	2	2	3	3	2	3	3	3	1	2	2	1	1	2	2	1	2	1	2	2	1	1
400	1	1	9	1	9	1	9	1	1	1	1	9	1	1	46	2	4	2	3	1	3	4	2	2	3	3	3	3	4	4	3	3	3	4	4	1	1	2	1	1	1	1	1	2	2	1	1	2	2
401	1	1	9	1	9	1	9	1	1	1	1	9	1	1	46	4	4	4	3	1	1	4	4	1	1	4	4	4	4	2	3	4	3	3	1	2	1	2	2	2	2	2	1	2	2	1	1	1	2
402	1	1	9	1	9	1	9	1	1	1	1	9	1	1	46	3	2	2	3	4	2	1	3	4	3	1	3	3	3	1	3	1	3	3	3	1	2	1	1	1	1	2	2	1	1	1	2	1	1
403	1	1	9	1	9	1	9	1	3	1	1	9	1	1	48	3	1	1	1	4	4	1	2	4	4	1	1	2	1	4	4	1	3	4	3	2	1	1	1	1	1	2	2	2	2	2	2	1	2
404	1	1	9	1	9	1	9	1	1	1	1	9	1	1	46	2	4	4	4	1	1	2	4	2	3	4	4	2	4	2	3	4	4	3	1	2	1	2	1	2	2	1	1	2	2	1	1	2	2
405	1	1	9	1	9	1	9	1	1	1	1	9	1	1	46	2	4	3	4	4	2	3	2	1	1	4	4	3	2	1	3	4	4	1	1	1	1	2	1	2	2	1	1	2	2	2	2	1	1
406	1	1	9	1	9	1	9	1	1	1	1	9	1	1	46	2	3	2	3	2	3	2	3	2	3	3	3	3	3	2	3	3	3	3	3	2	1	2	1	2	1	1	1	2	2	1	2	2	2
407	1	1	9	1	9	1	9	1	1	1	1	9	1	1	46	4	4	1	4	3	1	1	3	3	4	3	4	2	1	1	3	3	4	3	4	1	1	2	1	1	1	1	1	1	1	1	1	1	1
408	1	4	1	2	9	1	9	1	2	1	1	9	2	1	44	2	4	3	4	1	2	2	1	1	2	4	3	4	2	2	1	4	4	1	4	2	1	2	1	2	2	1	1	2	2	1	2	2	2
409	1	1	9	1	9	1	9	1	2	2	1	9	1	1	48	2	4	4	4	1	1	4	4	2	2	1	4	3	4	3	1	4	4	3	1	1	1	2	1	2	2	1	1	2	2	1	1	2	2
410	1	1	9	1	9	1	9	1	1	1	1	9	1	1	46	3	4	1	3	1	1	4	2	1	3	4	4	2	3	1	1	4	4	2	4	1	1	2	2	2	2	1	2	1	2	1	2	2	1
411	1	1	9	1	9	1	9	1	1	1	1	9	1	1	46	4	1	1	1	4	4	3	3	4	4	1	3	4	3	4	4	1	3	4	4	1	1	1	1	1	1	2	2	1	1	1	2	1	1
412	1	1	9	1	9	1	9	1	1	1	1	9	1	1	46	4	1	1	2	1	2	3	4	4	4	1	3	4	3	3	3	2	3	3	3	1	2	2	1	1	1	1	1	2	2	2	2	2	1
413	1	1	9	1	9	1	9	1	1	1	1	9	1	1	46	2	4	2	2	1	2	3	4	2	2	4	2	3	2	1	4	3	3	3	4	1	1	2	1	1	1	1	2	2	2	1	2	2	1
414	1	2	9	1	9	1	9	1	2	1	1	9	1	1	48	4	3	2	2	4	3	2	4	4	3	2	1	2	1	4	4	1	3	4	4	1	2	2	1	1	2	1	1	2	2	1	2	2	2
415	1	1	9	1	9	1	9	1	1	1	1	9	1	1	46	4	1	1	3	4	4	1	4	4	4	1	1	1	1	4	4	1	2	4	4	1	1	2	1	1	1	2	2	2	1	2	2	1	2
416	1	1	9	1	9	1	9	1	1	1	1	9	1	1	46	4	1	4	1	4	4	1	1	4	4	1	1	1	1	4	4	1	3	4	3	1	2	1	1	1	1	2	2	1	1	2	2	1	1
417	1	1	9	1	9	1	9	1	1	1	1	9	1	1	46	4	3	1	1	4	4	1	2	3	4	2	3	3	2	2	4	2	3	4	4	1	2	2	1	1	1	2	2	1	1	1	2	1	1
418	1	1	9	1	9	1	9	1	2	1	1	9	2	1	48	4	1	1	2	4	3	1	4	4	1	2	2	3	1	4	4	1	3	3	4	1	2	1	1	1	1	2	1	1	1	2	2	1	1
419	1	1	9	1	9	1	9	1	1	2	1	9	1	1	47	3	2	1	1	1	3	2	3	1	2	3	2	1	4	2	3	3	4	4	4	2	1	2	1	2	2	1	2	2	2	1	1	1	1
420	1	1	9	1	9	2	9	1	2	1	1	9	2	1	49	3	4	3	2	2	2	3	4	3	3	3	4	3	2	4	4	2	3	4	4	1	1	2	1	2	1	2	2	2	2	1	2	2	1
421	1	1	9	1	9	1	9	1	1	1	1	9	1	1	46	4	3	4	1	1	1	1	3	1	1	4	2	4	3	3	2	2	4	3	1	1	1	2	1	2	2	1	1	2	2	1	2	1	2
422	1	1	9	1	9	1	9	1	1	1	1	9	1	1	46	4	1	1	3	3	2	4	2	3	4	3	1	1	2	4	4	3	3	4	4	1	1	2	1	2	2	1	1	2	1	2	1	2	1
423	1	1	9	1	9	1	9	1	1	1	1	9	1	1	46	4	4	4	2	4	3	1	2	2	3	2	1	1	1	4	4	3	1	1	1	1	2	2	1	2	1	2	2	1	1	1	2	1	1
424	1	1	9	1	9	1	9	1	1	1	1	9	1	1	46	4	1	2	2	4	4	3	3	2	3	2	2	2	1	4	3	2	3	4	4	1	2	2	1	1	1	1	2	1	1	2	1	1	1
425	1	1	9	1	9	1	9	1	1	1	1	9	1	1	46	4	2	4	1	3	3	2	2	4	3	3	2	2	2	3	4	3	3	4	1	2	1	2	1	1	2	1	1	2	2	1	2	2	1
426	1	1	9	1	9	1	9	1	2	1	1	9	1	1	47	3	2	2	3	1	1	4	3	3	3	2	2	2	2	3	3	2	3	3	3	2	2	2	1	1	1	2	2	1	1	2	2	1	1
427	1	1	9	1	9	1	9	1	1	1	1	9	1	1	46	3	2	2	3	3	3	2	2	3	3	2	1	1	2	4	3	1	2	4	4	1	2	1	1	1	1	1	2	2	2	2	2	2	1
428	1	1	9	1	9	1	9	1	1	1	1	9	1	1	46	3	1	4	1	1	4	1	4	4	3	2	1	1	1	3	3	2	2	4	1	2	2	2	1	2	2	1	2	2	1	2	2	1	1
429	1	1	9	1	9	1	9	1	1	1	1	9	1	1	46	3	2	2	3	3	3	2	3	2	3	2	2	2	2	4	3	3	3	3	4	2	1	2	1	2	1	1	2	2	2	1	2	1	2
430	1	1	9	1	9	1	9	1	1	1	1	9	1	1	46	2	3	4	1	1	1	4	4	2	2	4	3	3	3	3	2	3	4	2	1	2	2	2	1	2	2	1	1	2	2	1	1	2	1
431	1	1	9	1	9	1	9	1	1	1	1	9	1	1	46	3	2	2	2	3	3	2	2	3	3	2	2	2	1	3	3	1	3	3	3	1	1	2	1	1	1	1	1	1	2	1	2	1	2
432	1	1	9	1	9	1	9	1	2	1	1	9	1	1	47	3	2	1	2	4	4	1	2	3	4	2	1	2	1	3	3	1	3	1	4	1	2	2	1	1	1	1	1	1	2	2	2	1	1
433	1	1	9	1	9	1	9	1	1	1	1	9	1	1	46	3	2	4	3	4	4	2	2	4	3	1	2	2	1	4	3	1	1	4	3	1	2	1	1	1	1	2	2	2	1	2	2	1	1
434	1	1	9	1	9	1	9	1	1	1	1	9	1	1	46	3	2	1	2	1	2	3	3	2	3	2	2	2	2	4	4	2	3	3	3	2	2	2	1	1	1	1	2	2	1	2	2	1	1
435	1	1	9	1	9	1	9	1	1	1	1	9	1	1	46	3	2	4	2	4	4	2	2	4	4	3	2	2	2	4	2	2	2	2	2	1	2	1	1	2	1	1	2	1	1	1	2	1	1
436	1	1	9	1	9	1	9	1	1	1	1	9	1	1	46	1	4	4	1	1	1	4	4	1	1	4	4	4	4	1	1	4	4	1	1	2	1	2	2	2	2	1	1	2	2	1	2	2	2
437	1	1	9	1	9	1	9	1	1	1	1	9	1	1	46	3	2	3	2	4	3	3	2	3	2	4	3	1	2	3	3	3	3	4	3	1	1	2	1	1	1	1	1	2	1	1	2	1	1
438	1	1	9	1	9	1	9	1	1	1	4	2	1	1	42	3	3	2	1	1	3	3	2	2	3	4	2	3	2	3	1	3	3	3	1	2	2	2	1	2	2	1	1	2	2	1	1	2	2
439	1	1	9	1	9	1	9	1	1	1	1	9	1	1	46	4	3	3	2	4	3	2	2	4	3	2	1	1	1	4	3	2	1	3	2	2	1	2	1	1	1	2	2	1	1	2	2	1	1
440	1	1	9	1	9	1	9	1	1	1	1	9	1	1	46	3	2	4	2	1	3	2	3	2	1	2	2	2	2	4	3	2	3	4	1	2	1	2	1	2	1	2	2	2	2	2	1	2	1
441	1	1	9	1	9	1	9	1	1	1	1	9	1	1	46	3	2	2	1	3	3	3	2	4	3	3	2	2	1	4	3	1	2	3	3	1	2	2	2	1	1	1	1	2	2	1	1	2	1
442	1	1	9	1	9	1	9	1	1	1	1	9	1	1	46	3	2	4	3	4	3	4	2	2	3	4	3	2	3	3	1	3	3	3	3	2	2	2	1	1	2	1	2	2	2	1	2	2	2
443	1	1	9	1	9	1	9	1	1	1	1	9	1	1	46	3	2	1	1	2	3	2	3	4	3	3	2	3	2	3	3	2	3	4	3	1	2	1	1	2	1	1	1	1	1	2	1	1	2
444	1	1	9	1	9	1	9	1	1	1	1	9	1	1	46	3	1	1	4	2	3	1	2	2	3	1	1	2	1	3	4	1	2	4	4	1	2	2	1	1	1	2	2	1	1	2	2	1	1
445	1	1	9	1	9	1	9	1	1	1	1	9	1	1	46	3	3	2	3	2	3	2	2	2	2	2	2	2	2	2	3	1	3	2	3	1	2	1	1	1	1	2	2	1	2	2	2	1	1
446	1	1	9	1	9	1	9	1	1	1	1	9	1	1	46	3	1	2	2	3	3	1	2	4	4	1	2	1	2	4	4	1	2	4	3	1	2	2	1	1	1	1	2	1	1	2	2	1	1
447	1	1	9	2	9	1	9	1	1	1	1	9	1	1	47	3	3	1	3	4	4	3	3	1	3	4	3	4	4	4	3	4	4	4	3	2	1	2	2	2	2	1	1	2	2	1	1	1	1
448	1	1	9	1	9	1	9	1	1	1	1	9	1	1	46	4	2	1	4	2	3	2	2	3	4	1	4	3	3	4	3	2	3	2	4	1	1	2	1	1	1	2	1	2	2	2	2	1	1
449	1	1	9	1	9	1	9	1	1	1	1	9	1	1	46	4	1	1	1	4	2	1	4	2	2	2	2	3	4	4	4	2	2	4	4	2	1	2	1	1	1	1	1	2	2	2	2	1	1
450	1	1	9	1	9	1	9	1	1	1	1	9	1	1	46	4	1	1	4	4	4	1	1	4	4	1	1	1	1	4	4	1	1	4	4	1	2	1	1	1	1	2	2	1	1	2	2	1	1
451	1	1	9	1	9	1	9	1	1	1	1	9	1	1	46	4	1	1	4	4	4	1	1	2	4	1	1	1	1	4	4	3	1	4	4	1	2	2	1	1	1	2	2	1	1	1	2	1	1
452	1	1	9	1	9	1	9	1	1	1	1	9	1	1	46	3	2	1	4	3	2	1	2	3	4	2	2	2	1	3	3	1	3	4	4	1	2	1	1	1	1	2	2	1	1	2	2	1	1
453	1	1	9	1	9	1	9	1	1	2	1	9	1	1	47	3	1	1	3	1	3	1	1	3	4	1	1	1	1	3	4	1	3	4	4	1	2	2	1	1	1	2	2	1	1	2	2	1	1
454	1	1	9	1	9	1	9	1	1	1	1	9	1	1	46	4	3	2	4	3	4	2	3	3	4	1	1	4	1	2	3	1	4	4	4	1	2	1	1	1	1	2	2	1	2	1	2	1	1
455	1	1	9	1	9	1	9	1	1	1	1	9	1	1	46	3	3	2	3	1	2	3	4	2	3	3	2	2	3	3	3	3	3	3	3	1	2	2	1	2	2	1	1	2	2	2	1	1	2
456	1	1	9	1	9	1	9	1	1	1	1	9	1	1	46	4	3	2	3	3	3	2	2	2	4	1	1	1	1	4	4	1	4	4	4	1	1	2	1	1	1	2	2	1	1	1	2	1	1
457	1	2	9	2	9	2	9	1	3	2	1	9	1	1	52	3	3	2	2	1	3	2	3	2	3	4	3	2	3	3	3	3	3	2	3	2	1	2	1	2	2	1	2	1	2	2	2	1	1
458	1	1	9	1	9	1	9	1	1	1	1	9	1	1	46	4	1	1	3	3	4	1	1	4	4	3	4	4	4	4	4	1	4	4	4	1	1	2	1	2	1	2	1	2	1	2	2	1	1
459	1	1	9	1	9	1	9	1	1	1	1	9	1	1	46	2	3	2	3	1	1	3	2	2	3	1	2	1	1	3	4	3	3	3	3	2	2	1	1	1	1	2	2	2	1	2	2	1	1
460	1	1	9	1	9	1	9	1	2	1	1	9	1	1	47	1	4	4	4	4	4	1	1	4	4	3	1	4	4	4	4	4	4	4	1	1	1	2	2	2	2	1	1	2	2	1	2	1	1
461	1	2	9	2	9	1	9	2	3	1	1	9	1	1	51	1	4	3	3	3	2	3	4	2	4	1	1	1	2	4	4	1	3	4	4	1	1	2	2	2	2	1	1	2	2	1	2	2	2
462	1	1	9	1	9	1	9	1	1	1	1	9	1	1	46	3	3	2	2	3	3	1	2	3	3	3	2	2	2	3	3	3	2	4	3	1	2	2	1	2	2	1	1	2	2	2	2	1	1
463	1	1	9	1	9	1	9	1	1	1	1	9	1	1	46	4	1	4	1	4	4	1	1	4	4	3	3	1	3	4	3	3	4	3	1	1	1	2	1	2	2	1	1	2	1	1	2	2	1
464	1	1	9	1	9	1	9	1	1	1	1	9	1	1	46	4	1	2	2	3	3	1	1	3	4	2	1	1	1	4	4	2	2	4	3	1	2	2	1	1	1	1	2	1	1	2	2	1	1
465	1	1	9	1	9	1	9	1	2	2	1	9	2	1	49	4	1	2	3	1	3	1	1	4	3	3	1	2	3	4	3	3	3	3	4	1	1	2	1	1	1	1	2	1	1	2	1	1	1
466	1	1	9	1	9	1	9	1	1	1	1	9	1	1	46	4	1	1	3	3	4	1	1	4	3	1	1	1	1	4	4	1	3	4	4	1	2	2	1	1	1	2	2	1	1	2	2	1	1
467	1	1	9	2	9	3	9	1	2	1	1	9	1	1	50	1	4	2	4	1	3	3	4	2	4	4	1	1	2	4	1	3	3	4	4	1	1	2	1	1	1	2	2	1	1	2	2	1	1
468	1	1	9	1	9	1	9	1	1	1	1	9	1	1	46	4	2	1	3	2	3	1	1	4	3	3	2	2	1	4	4	3	3	4	4	2	1	2	1	2	1	1	1	2	1	1	2	1	1
469	1	1	9	1	9	1	9	1	1	1	2	9	1	1	47	4	3	1	3	4	3	2	4	1	4	3	3	1	3	4	4	1	4	4	4	2	2	2	1	2	2	1	1	2	2	1	1	2	2
470	1	1	9	1	9	1	9	1	2	1	1	9	1	1	47	4	1	2	2	4	3	2	3	2	4	3	2	2	1	2	4	2	4	4	4	1	2	2	1	1	1	1	2	2	2	2	2	1	2
471	1	1	9	1	9	1	9	1	1	1	1	9	1	1	46	4	4	1	1	2	1	4	3	3	4	1	1	1	1	4	4	1	3	4	4	1	2	2	1	1	1	2	1	2	2	2	2	1	1
472	1	4	1	4	1	1	9	1	1	1	1	9	1	1	36	4	1	1	3	4	4	1	4	2	4	1	1	1	1	3	3	1	1	4	4	1	2	1	1	1	1	2	2	1	1	2	2	1	1
473	1	1	9	1	9	1	9	1	1	1	1	9	1	1	46	4	1	4	4	4	4	1	1	4	4	3	1	1	1	4	4	1	4	4	4	1	1	1	1	1	1	2	2	1	1	2	2	1	1
474	1	1	9	1	9	1	9	1	2	1	1	9	1	1	47	4	1	2	1	1	3	2	3	2	4	4	3	3	2	4	4	2	3	4	4	1	2	1	1	1	1	2	2	2	1	2	2	1	1
475	1	1	9	1	9	1	9	1	1	1	1	9	1	2	47	4	3	4	4	1	3	1	2	3	3	2	3	3	2	4	4	2	2	4	4	1	1	1	1	1	1	2	2	1	1	2	1	1	1
476	1	1	9	1	9	1	9	1	1	1	2	9	1	1	47	4	1	1	4	4	4	1	1	3	4	1	1	1	1	4	4	1	3	4	4	1	2	1	1	1	1	1	1	1	1	2	2	1	1
477	1	1	9	1	9	1	9	1	1	1	1	9	1	1	46	4	2	1	1	4	3	2	3	3	3	2	3	2	1	4	4	1	3	3	4	2	1	2	1	1	2	1	1	1	2	1	2	1	1
478	1	1	9	1	9	1	9	1	1	1	1	9	1	2	47	4	1	1	2	4	4	2	3	2	4	3	3	2	1	4	4	1	3	4	4	1	1	1	1	1	1	1	2	1	1	1	2	1	1
479	1	1	9	1	9	1	9	1	1	1	1	9	1	1	46	4	1	1	3	4	3	1	4	4	4	3	1	1	1	4	4	1	1	4	4	1	2	2	1	1	1	2	2	1	1	2	2	1	1
480	1	1	9	1	9	1	9	1	1	1	1	9	1	1	46	3	1	2	4	4	4	3	1	1	3	4	2	3	1	4	4	3	4	4	4	2	1	2	1	1	1	1	1	2	2	1	1	2	1
481	1	1	9	1	9	1	9	1	2	1	1	9	1	1	47	1	4	2	4	1	1	2	3	3	4	4	2	1	1	4	4	1	4	4	4	1	1	1	1	1	1	2	2	1	1	1	2	1	1
482	1	1	9	1	9	1	9	1	1	1	1	9	1	1	46	4	1	1	4	4	4	1	3	4	4	3	1	1	1	4	4	3	4	4	4	1	1	2	1	2	2	1	1	2	2	1	1	1	1
483	1	1	9	1	9	1	9	1	1	1	1	9	1	1	46	4	1	1	1	4	4	1	1	4	4	3	1	1	1	4	4	1	4	4	4	1	2	1	1	1	1	2	2	1	1	2	2	1	1
484	1	1	9	1	9	1	9	1	2	1	1	9	2	2	49	3	2	3	3	4	2	3	2	3	2	4	2	3	4	1	3	3	4	2	4	1	1	2	1	2	2	1	2	2	2	1	2	2	1
485	1	1	9	1	9	1	9	1	2	1	1	9	1	1	47	4	1	1	4	4	4	1	1	4	4	3	1	1	1	4	4	1	3	4	4	1	1	1	1	1	1	2	2	1	1	2	2	1	1
486	1	1	9	1	9	1	9	1	1	1	1	9	1	1	46	2	1	1	1	4	3	2	3	3	4	2	2	1	2	4	4	1	2	4	4	2	2	1	1	1	1	2	1	1	1	2	1	1	1
487	1	1	9	1	9	1	9	1	1	1	1	9	1	2	47	4	2	4	3	4	4	2	1	2	4	3	1	2	1	2	4	1	2	4	4	1	2	1	1	1	1	2	2	1	1	2	2	1	1
488	1	1	9	1	9	1	9	1	2	1	1	9	3	2	50	3	2	3	3	2	2	3	4	3	3	4	3	3	4	1	1	4	4	4	3	2	1	2	2	1	2	2	1	2	2	1	1	2	2
489	1	1	9	1	9	1	9	1	1	1	1	9	1	1	46	4	1	4	4	1	1	4	4	3	1	4	4	1	3	4	1	4	4	4	2	1	2	2	1	2	2	2	1	1	1	2	2	1	1
490	1	1	9	1	9	1	9	1	1	1	1	9	1	1	46	1	1	4	4	1	1	4	4	3	4	4	3	4	1	3	1	4	4	1	4	2	1	2	1	2	2	1	1	2	2	2	2	2	2
491	1	1	9	2	9	2	9	1	2	2	1	9	2	1	51	2	3	1	1	1	2	3	2	2	1	4	3	3	4	3	3	3	4	2	4	1	1	2	1	1	1	2	2	1	2	1	2	1	1
492	1	1	9	1	9	1	9	1	2	1	1	9	1	2	48	4	3	1	2	4	4	2	3	3	4	3	2	3	2	3	3	2	3	4	3	1	1	2	1	1	1	1	1	1	2	1	2	1	2
493	1	1	9	2	9	1	9	1	1	1	1	9	1	2	48	2	3	2	2	4	2	3	4	2	4	1	2	4	2	3	4	2	3	3	3	1	2	2	1	1	1	1	2	2	1	2	2	2	1
494	1	1	9	1	9	1	9	1	1	1	1	9	1	2	47	3	2	4	3	1	2	1	2	3	4	3	4	4	4	1	3	3	1	1	1	1	1	2	1	2	2	1	2	2	2	1	1	2	2
495	1	1	9	1	9	1	9	1	1	1	1	9	1	1	46	4	2	1	4	1	2	1	1	4	4	1	1	2	1	4	4	1	1	4	4	1	2	1	1	1	1	2	2	1	1	2	2	1	2
496	1	1	9	1	9	1	9	1	1	1	1	9	1	1	46	4	1	1	4	4	4	1	4	4	4	4	1	1	1	4	4	3	1	4	4	1	1	1	1	1	1	2	2	1	1	2	2	1	1
497	1	1	9	1	9	1	9	1	1	1	1	9	1	1	46	4	3	4	3	1	3	1	4	2	4	3	1	1	1	1	3	1	4	4	1	2	1	2	1	2	1	1	2	2	1	2	2	1	1
498	1	1	9	1	9	1	9	1	1	1	1	9	1	1	46	4	3	4	3	1	4	1	4	4	4	3	3	1	3	4	3	3	4	3	2	2	1	2	1	2	2	1	2	1	2	1	2	1	1
499	1	1	9	2	9	1	9	1	2	2	1	9	1	2	50	3	3	1	1	4	4	2	4	2	4	2	3	2	3	3	4	2	2	4	4	2	2	1	1	1	1	1	2	1	1	1	2	1	2
500	1	1	9	1	9	1	9	1	1	1	1	9	1	1	46	4	1	3	3	4	4	1	4	3	4	3	1	1	1	2	4	3	4	4	3	1	1	2	1	1	1	1	2	1	1	2	2	1	1
501	1	1	9	1	9	1	9	1	1	1	1	9	1	1	46	4	3	1	3	3	3	2	2	4	3	3	1	1	1	4	4	3	4	4	3	1	1	1	1	1	1	2	2	1	1	1	2	1	1
502	1	1	9	1	9	1	9	1	1	1	1	9	1	1	46	4	3	3	4	4	4	1	1	4	4	4	3	1	1	4	1	1	4	4	3	1	1	2	1	2	2	1	1	2	2	1	1	2	1
503	1	1	9	1	9	1	9	1	1	1	1	9	1	1	46	4	4	4	3	4	4	3	4	3	3	4	3	1	3	2	4	3	4	4	3	1	1	2	1	1	2	1	2	1	1	2	2	1	1
504	1	1	9	1	9	1	9	1	1	1	1	9	1	1	46	4	1	1	3	1	4	4	1	4	3	1	1	1	1	4	4	1	3	4	1	1	1	2	1	2	2	2	2	2	2	1	2	2	2
505	1	1	9	1	9	1	9	1	1	1	1	9	1	1	46	1	3	4	1	1	2	4	4	1	2	4	1	2	3	4	2	2	2	3	3	1	1	2	1	2	2	1	1	2	2	1	1	2	2
506	1	1	9	1	9	1	9	1	1	1	1	9	1	2	47	4	1	1	3	4	3	2	2	3	4	1	1	1	2	4	4	2	1	4	4	1	2	1	1	1	1	2	2	1	1	1	2	1	1
507	1	1	9	1	9	1	9	1	1	1	1	9	1	1	46	4	1	1	3	4	3	1	4	3	4	3	1	1	1	4	4	3	3	4	4	1	1	2	1	2	1	1	2	2	2	2	2	1	1
508	1	1	9	1	9	1	9	1	1	1	1	9	1	1	46	3	3	4	3	4	4	3	3	4	3	2	3	2	2	3	3	2	2	3	3	1	1	2	1	1	1	2	1	2	2	1	1	2	2
509	1	1	9	1	9	1	9	1	1	1	1	9	1	1	46	2	1	2	3	1	1	1	3	1	4	1	1	1	1	1	1	1	1	4	4	1	2	1	1	1	1	1	2	2	1	1	1	2	1
510	1	1	9	1	9	1	9	1	1	1	1	9	1	1	46	4	4	2	3	4	2	2	2	1	4	3	3	4	1	4	4	3	4	4	4	1	1	2	1	2	1	1	2	2	1	1	2	1	2
511	1	1	9	1	9	1	9	1	1	1	1	9	1	1	46	4	3	4	3	4	4	4	3	4	3	3	3	3	4	4	3	3	3	3	3	2	1	2	1	1	1	1	1	2	2	1	1	1	2
512	1	1	9	1	9	1	9	1	1	1	2	9	1	1	47	1	4	3	3	1	1	1	2	4	2	2	1	1	2	2	3	2	1	1	3	1	1	2	1	1	1	1	1	2	1	1	1	1	2
513	1	1	9	1	9	1	9	1	1	1	1	9	1	1	46	4	2	4	3	4	4	3	4	3	4	4	4	3	4	4	4	1	4	4	4	1	2	1	1	1	1	2	2	2	2	2	2	1	1
514	1	1	9	1	9	1	9	1	1	1	2	9	1	1	47	3	3	2	3	3	3	3	4	3	3	2	3	3	3	3	3	2	3	3	3	1	2	2	1	1	1	2	1	1	1	2	2	1	1
515	1	1	9	1	9	1	9	1	1	1	1	9	1	1	46	4	3	4	3	1	1	4	4	2	1	3	2	3	4	1	1	3	4	4	1	1	1	2	1	1	1	1	2	2	2	2	2	2	1
516	1	1	9	1	9	1	9	1	1	1	1	9	1	1	46	1	4	2	4	1	1	1	2	2	1	1	1	4	4	4	4	4	4	3	4	2	2	2	2	2	2	1	1	2	2	2	1	2	2
517	1	1	9	1	9	1	9	1	1	1	2	9	1	1	47	3	3	2	3	3	3	2	3	3	4	3	3	3	2	2	3	4	3	3	3	1	1	2	1	1	1	1	2	2	2	2	2	1	1
518	1	1	9	1	9	1	9	1	1	1	1	9	1	1	46	1	3	3	1	4	4	4	3	4	3	3	3	3	3	4	3	3	3	4	3	2	2	2	1	1	1	1	1	2	2	2	1	2	1
519	1	1	9	1	9	1	9	1	1	1	1	9	1	1	46	4	3	4	3	4	4	2	3	2	4	3	3	1	1	4	3	4	3	4	4	1	2	2	1	1	1	2	2	2	2	2	2	1	1
520	1	1	9	1	9	1	9	1	1	1	1	9	1	1	46	4	4	3	3	3	3	3	3	3	4	2	3	3	3	4	4	3	3	3	3	1	2	1	1	1	1	2	2	2	1	2	2	1	1
521	1	1	9	1	9	1	9	1	1	1	1	9	1	1	46	4	1	4	1	4	4	1	1	4	4	1	1	1	1	4	4	1	1	4	4	1	1	1	1	1	1	2	2	1	1	2	2	1	1
522	1	2	9	2	9	2	9	1	1	1	1	9	2	1	50	3	2	3	1	1	3	2	1	4	1	2	2	2	1	4	3	4	4	4	4	2	1	2	2	2	2	2	1	2	2	1	1	2	2
523	1	1	9	1	9	1	9	1	1	1	1	9	1	1	46	4	4	4	4	3	3	4	4	2	2	2	3	3	2	4	4	2	3	3	2	2	2	2	1	2	2	2	2	2	2	2	1	1	1
524	1	1	9	1	9	1	9	1	1	1	1	9	1	1	46	4	3	4	3	3	3	3	4	2	3	3	3	3	2	3	2	4	3	2	3	2	2	2	1	1	1	2	1	2	1	2	2	1	2
525	1	1	9	1	9	1	9	1	1	1	1	9	1	1	46	3	4	3	3	1	1	2	2	4	3	1	1	1	3	4	4	1	4	4	4	2	2	2	1	1	1	2	1	1	1	2	2	2	1
526	1	1	9	1	9	1	9	1	1	1	1	9	1	1	46	3	4	3	4	3	3	3	3	4	4	3	3	3	3	4	3	3	3	3	4	2	2	2	1	2	2	1	1	1	2	2	1	1	1
527	1	1	9	1	9	1	9	1	2	2	1	9	1	1	48	4	3	4	3	1	3	4	3	2	4	1	3	3	1	4	4	1	4	4	4	1	1	2	1	1	1	2	2	1	1	1	2	1	2
528	1	1	9	1	9	1	9	1	1	1	1	9	1	1	46	4	1	1	4	4	4	1	1	1	4	3	1	1	1	4	4	3	1	4	4	1	1	2	1	1	1	2	2	1	1	2	2	1	1
529	1	1	9	1	9	1	9	1	2	1	1	9	1	1	47	3	3	3	1	1	3	3	4	3	4	1	1	3	1	4	4	3	1	4	4	1	1	1	1	1	1	2	2	2	1	2	2	1	1
530	1	1	9	1	9	1	9	2	2	2	1	9	1	1	49	4	1	1	4	4	3	3	3	3	4	1	1	1	1	4	4	1	4	4	4	2	1	2	1	2	1	2	1	2	1	2	2	1	1
531	1	1	9	1	9	2	9	1	1	1	1	9	1	1	47	4	1	3	1	1	4	1	2	1	4	2	1	1	1	4	3	1	1	4	1	1	1	2	1	1	1	2	2	1	2	2	2	1	1
532	1	1	9	1	9	1	9	1	1	1	1	9	1	1	46	4	1	1	1	4	2	1	1	1	4	2	1	1	1	4	1	1	1	4	1	2	1	2	1	2	1	2	2	2	1	1	2	1	1
533	1	1	9	2	9	1	9	1	1	1	1	9	1	1	47	4	4	1	4	1	4	4	4	4	1	4	4	3	1	4	1	4	1	1	4	2	1	2	1	2	2	1	1	2	2	2	1	2	2
534	1	1	9	1	9	1	9	1	1	1	2	9	1	1	47	4	4	4	3	1	4	2	1	2	1	4	4	1	1	4	1	4	4	4	1	2	1	2	2	2	2	1	1	2	2	2	1	1	2
535	1	1	9	1	9	1	9	1	1	1	1	9	1	1	46	4	1	1	3	4	4	1	1	1	4	3	3	1	2	4	4	1	4	4	4	1	1	2	1	1	1	2	2	1	1	2	2	1	1
536	1	1	9	1	9	1	9	1	1	1	1	9	1	1	46	4	1	1	4	4	4	1	1	1	4	3	1	1	1	4	4	1	3	4	4	1	1	2	1	1	1	2	1	1	2	2	2	1	1
537	1	1	9	1	9	1	9	1	1	1	1	9	1	1	46	4	4	1	1	1	3	1	3	2	4	1	3	3	1	1	4	3	3	4	4	1	1	2	1	1	1	1	2	1	1	1	1	1	1
538	1	1	9	1	9	1	9	1	1	1	1	9	1	1	46	4	3	1	1	1	4	4	4	4	4	1	1	3	3	3	3	3	3	3	4	1	1	2	1	1	1	1	1	2	1	1	2	1	2
539	1	1	9	1	9	1	9	1	1	1	1	9	1	1	46	2	3	4	1	1	1	3	3	3	3	4	3	3	3	3	4	4	4	3	1	2	2	2	2	2	1	1	1	1	2	1	1	2	1
540	1	1	9	1	9	1	9	1	1	1	1	9	1	1	46	4	1	1	1	4	4	1	3	3	3	3	3	1	3	4	3	1	4	4	4	1	1	2	1	1	1	2	2	1	1	1	2	1	1
541	1	1	9	1	9	1	9	1	2	1	1	9	1	1	47	4	1	1	2	4	3	1	2	1	3	3	1	3	2	4	4	3	3	3	3	2	2	2	1	1	1	2	2	2	1	2	2	1	2
542	1	1	9	1	9	1	9	1	1	1	1	9	1	1	46	4	1	1	4	3	4	1	2	1	4	3	3	2	2	3	3	3	3	3	4	2	1	2	1	1	1	1	2	2	1	2	1	2	2
543	1	1	9	1	9	1	9	1	1	1	1	9	1	1	46	4	1	4	1	4	3	1	2	3	4	3	3	1	1	4	4	4	3	4	4	1	1	1	1	2	1	1	2	2	1	1	1	1	2
544	1	1	9	1	9	1	9	1	1	1	1	9	1	1	46	3	4	4	4	1	2	3	4	3	1	4	4	1	3	4	4	3	4	4	4	2	1	2	1	2	1	1	2	2	2	2	1	1	2
545	1	1	9	1	9	1	9	1	1	1	1	9	1	1	46	4	1	1	4	4	4	2	1	1	4	1	1	1	1	2	4	1	2	4	4	1	1	2	1	1	1	2	2	1	2	2	2	1	2
546	1	1	9	1	9	1	9	1	3	1	1	9	2	1	49	3	3	1	1	3	2	1	3	1	4	1	2	3	1	1	3	1	1	2	4	1	1	2	1	1	1	2	2	1	2	2	1	1	1
547	1	1	9	1	9	1	9	1	1	1	1	9	1	1	46	4	1	3	1	4	4	1	1	3	4	4	1	1	2	4	4	4	3	4	4	1	1	2	1	2	1	1	2	1	1	1	2	1	2
548	1	1	9	1	9	1	9	1	1	1	1	9	1	1	46	4	2	1	4	4	4	2	1	3	4	1	2	1	2	4	4	1	3	4	4	1	2	2	1	1	1	2	1	1	1	2	2	1	1
549	1	1	9	1	9	2	9	1	1	1	1	9	1	1	47	4	1	1	3	4	4	1	1	3	4	1	1	1	1	4	4	1	1	4	4	1	2	1	1	1	1	1	2	1	1	1	2	1	1
550	1	1	9	1	9	1	9	1	2	1	1	9	1	1	47	4	3	2	4	1	1	3	4	4	2	4	4	3	3	4	1	4	4	1	1	2	1	2	1	1	1	1	1	2	2	1	2	1	2
551	1	1	9	1	9	1	9	1	2	1	1	9	1	1	47	3	4	4	1	1	3	3	3	4	4	4	4	4	4	4	4	4	3	3	3	1	1	2	2	1	1	1	1	1	1	1	2	2	2
552	1	1	9	1	9	1	9	1	1	1	1	9	1	2	47	3	3	1	2	3	1	3	3	1	4	3	3	2	2	3	3	1	3	3	4	2	1	2	1	2	1	1	1	2	2	1	2	1	1
553	1	1	9	1	9	1	9	1	1	1	1	9	1	1	46	4	1	4	4	2	3	2	1	4	3	2	4	4	1	4	3	3	4	3	4	2	2	1	1	1	2	1	2	2	1	2	1	2	1
554	1	1	9	1	9	1	9	1	1	1	1	9	1	1	46	4	2	2	1	4	4	1	2	4	4	1	3	3	1	4	3	1	3	4	4	2	1	1	1	2	1	2	2	1	1	2	2	1	1
555	1	1	9	1	9	1	9	1	1	1	1	9	1	1	46	4	1	2	4	4	1	2	1	1	4	3	3	1	3	4	4	4	4	4	3	2	1	2	1	2	2	1	1	2	2	1	1	2	2
556	1	1	9	1	9	1	9	1	1	1	1	9	1	1	46	4	2	1	4	4	3	1	2	4	4	1	1	2	1	4	4	1	4	4	4	1	1	1	1	1	1	2	1	1	1	2	2	1	1
557	1	1	9	1	9	1	9	1	1	1	2	9	1	1	47	4	1	1	1	4	4	1	1	2	4	1	1	3	1	3	4	1	1	4	4	2	1	1	1	1	1	2	1	2	2	1	2	1	2
558	1	1	9	1	9	1	9	1	4	2	1	9	2	1	51	1	4	1	4	1	4	2	4	1	1	4	4	4	4	1	1	1	4	1	1	2	1	2	2	2	2	1	1	2	2	1	1	2	2
559	1	1	9	1	9	1	9	1	2	2	1	9	2	1	49	4	3	1	3	3	3	1	3	1	2	3	3	1	2	2	3	2	2	3	3	1	2	2	1	1	1	2	1	1	2	2	2	1	2
560	1	1	9	1	9	1	9	1	1	1	1	9	1	1	46	4	3	4	1	4	4	1	4	1	4	1	4	1	4	4	4	1	1	4	4	1	1	2	1	1	1	2	1	2	1	2	2	2	1
561	1	1	9	1	9	1	9	1	1	1	1	9	1	1	46	4	4	4	4	3	1	3	4	4	3	4	4	4	3	4	1	4	4	4	1	2	1	2	2	2	2	1	1	2	2	1	1	2	2
562	1	1	9	1	9	1	9	1	1	1	1	9	1	1	46	4	1	2	1	4	4	1	1	3	4	3	1	2	3	1	4	3	4	3	1	2	1	2	1	1	1	1	1	2	1	1	2	1	2
563	1	1	9	1	9	1	9	1	1	1	1	9	1	1	46	4	1	1	2	3	3	1	1	4	4	1	1	3	1	4	1	1	3	4	4	2	1	2	1	2	1	2	2	2	2	2	2	1	1
564	1	1	9	1	9	1	9	1	1	1	1	9	1	1	46	4	1	4	4	4	3	1	1	3	4	1	1	1	1	4	4	1	1	4	4	2	1	2	1	2	1	2	1	2	2	2	2	2	2
565	1	1	9	1	9	1	9	1	1	1	1	9	1	1	46	4	1	1	3	3	4	1	1	4	4	1	1	2	1	4	4	3	1	4	2	2	2	2	1	2	2	1	1	2	1	1	2	1	1
566	1	1	9	1	9	1	9	1	1	1	1	9	1	1	46	3	3	1	1	4	3	1	2	3	4	3	3	1	1	3	3	1	2	3	4	1	2	1	1	1	1	2	1	1	1	2	1	1	1
567	1	1	9	1	9	1	9	1	1	1	1	9	1	2	47	4	1	1	4	4	4	1	1	4	4	2	2	1	1	4	4	1	2	4	4	1	2	1	1	1	1	2	1	2	1	2	2	1	1
568	1	1	9	1	9	1	9	1	1	1	1	9	2	1	47	4	1	4	4	4	4	1	1	4	4	1	1	1	1	2	1	1	1	4	4	1	1	1	1	1	1	2	2	1	1	2	2	1	1
569	1	1	9	1	9	1	9	1	1	1	1	9	1	1	46	4	3	4	1	4	4	3	1	1	4	1	1	3	1	4	4	1	1	4	4	1	2	2	1	1	1	2	2	1	1	2	2	1	1
570	1	1	9	1	9	1	9	1	1	1	1	9	1	1	46	4	1	1	4	4	4	1	1	1	4	1	1	1	1	4	4	1	1	4	4	1	1	1	1	1	1	2	2	1	1	2	2	1	1
571	1	1	9	1	9	1	9	1	2	2	1	9	3	1	50	1	4	1	4	1	1	3	4	1	1	1	4	4	4	1	1	4	4	1	3	2	1	2	2	1	2	1	1	1	1	1	1	2	2
572	1	1	9	1	9	1	9	1	1	1	1	9	1	1	46	4	1	3	1	4	4	1	1	1	4	3	2	2	2	2	3	2	2	3	2	1	2	1	1	1	1	2	1	1	1	2	2	1	1
573	1	1	9	1	9	1	9	1	1	1	1	9	1	1	46	4	1	1	1	3	4	1	1	1	4	1	1	1	3	4	1	3	4	4	4	1	1	2	1	1	1	1	2	1	2	1	1	2	1
574	1	1	9	1	9	1	9	1	2	1	1	9	3	2	50	3	3	4	1	3	3	3	2	1	3	3	3	2	3	2	1	4	4	3	3	2	1	2	1	1	1	1	2	1	1	2	2	2	2
575	1	1	9	2	9	1	9	1	3	2	1	9	1	1	50	4	1	1	1	4	4	1	3	4	4	1	2	1	1	4	4	1	2	4	4	1	2	1	1	1	1	2	1	1	1	2	2	1	1
576	1	1	9	1	9	1	9	1	1	2	1	9	1	1	47	4	1	4	1	4	4	1	1	1	4	1	1	1	1	4	4	1	4	4	4	1	2	2	1	1	1	1	1	2	2	2	2	1	1
577	1	1	9	1	9	1	9	1	2	1	1	9	1	1	47	1	4	4	1	1	1	3	4	1	1	4	4	4	4	1	2	4	4	1	1	2	1	2	2	2	2	1	1	2	2	1	1	2	1
578	1	1	9	1	9	1	9	1	3	1	1	9	1	1	48	3	3	1	2	3	3	1	1	4	4	1	2	2	3	4	4	1	1	4	4	1	2	1	1	1	1	1	2	1	1	2	2	1	1
579	1	1	9	1	9	1	9	1	2	1	1	9	3	1	49	3	4	1	3	4	1	2	1	2	3	1	2	3	2	2	2	2	3	2	2	2	1	2	2	2	2	2	2	2	2	2	1	2	1
580	1	1	9	1	9	1	9	1	2	1	1	9	1	1	47	1	4	4	4	1	1	4	4	4	1	4	4	4	4	1	1	4	4	1	4	2	1	2	2	2	2	1	1	2	2	1	1	2	2
581	1	1	9	1	9	1	9	1	1	1	1	9	1	1	46	3	4	1	4	1	1	4	3	4	4	1	1	1	1	3	4	1	1	4	4	2	1	2	1	2	2	2	1	2	2	1	2	1	2
582	1	2	9	1	9	1	9	1	2	1	1	9	1	1	48	4	4	4	1	1	1	4	4	4	4	4	4	4	1	4	4	4	4	1	4	1	1	2	1	2	2	1	1	1	2	1	1	2	2
583	1	1	9	1	9	1	9	1	1	1	1	9	1	1	46	4	1	3	1	3	4	1	2	2	3	2	1	1	1	3	3	1	1	3	3	1	2	1	1	1	1	2	2	1	1	2	2	1	1
584	1	1	9	1	9	1	9	1	1	1	1	9	1	1	46	1	1	2	4	1	1	4	4	1	1	4	4	4	4	4	1	4	4	2	1	2	1	2	2	2	2	1	1	2	2	1	1	2	1
585	1	1	9	1	9	1	9	1	1	1	1	9	1	1	46	4	4	2	4	1	3	1	1	4	4	4	4	4	1	1	1	4	4	1	1	1	1	2	1	2	2	1	1	2	2	1	1	2	2
586	1	1	9	1	9	1	9	1	3	2	1	9	2	1	50	3	1	2	2	1	3	2	3	3	2	3	2	3	1	3	4	1	3	4	3	1	2	1	1	1	1	1	2	1	2	1	2	1	2
587	1	1	9	1	9	1	9	1	1	1	2	9	1	1	47	4	3	2	4	3	4	4	3	1	4	3	1	1	1	4	4	1	2	4	4	1	2	1	1	1	1	2	1	1	1	2	2	1	1
588	1	1	9	1	9	1	9	1	1	1	1	9	1	1	46	4	1	4	1	4	3	1	1	4	4	1	1	2	1	4	4	1	1	4	4	1	2	1	1	1	1	2	2	1	1	1	2	1	1
589	1	1	9	1	9	1	9	2	3	2	1	9	2	1	51	3	2	3	3	1	1	3	3	3	4	1	1	3	1	3	3	3	3	3	4	2	1	2	1	1	2	1	1	2	2	1	1	1	2
590	1	1	9	1	9	1	9	1	2	1	1	9	2	1	48	3	1	3	1	3	3	3	3	2	3	3	3	4	2	4	3	2	3	3	3	2	1	2	2	2	2	1	1	2	2	2	1	2	2
591	1	1	9	1	9	1	9	1	1	1	1	9	1	1	46	4	4	1	3	4	3	1	3	3	4	1	1	3	3	3	2	3	3	3	3	1	2	2	1	1	1	1	1	1	1	1	1	1	2
592	1	1	9	1	9	1	9	1	1	1	1	9	1	1	46	4	4	1	3	4	3	2	3	1	3	3	3	3	4	3	3	3	3	4	4	1	2	2	1	1	1	2	1	1	1	1	2	1	1
593	1	1	9	1	9	1	9	1	1	1	1	9	1	1	46	4	1	3	3	3	3	1	1	3	3	3	2	3	1	3	3	1	3	3	3	2	2	2	1	2	2	1	1	2	2	1	1	1	2
594	1	1	9	1	9	1	9	1	1	1	1	9	1	1	46	4	3	1	1	4	4	1	1	1	4	3	1	1	1	4	4	1	1	4	4	1	2	2	1	1	1	2	2	1	1	1	2	1	1
595	2	2	9	2	9	2	9	1	1	1	2	9	1	1	51	4	4	4	4	1	4	4	4	4	4	1	4	4	1	4	1	4	4	1	1	2	1	2	1	2	2	1	1	2	1	1	1	2	1
596	1	1	9	1	9	1	9	1	1	1	1	9	3	1	48	4	1	2	1	3	3	2	1	3	4	3	1	3	1	3	4	3	3	4	3	1	1	1	1	1	1	2	2	1	1	2	2	1	1
597	1	1	9	1	9	1	9	1	1	1	1	9	1	1	46	4	4	4	4	1	4	1	1	1	4	1	1	4	1	4	1	1	4	4	4	2	1	2	1	2	1	1	2	1	2	1	2	1	2
598	1	1	9	1	9	1	9	1	1	1	1	9	1	1	46	1	2	1	4	4	4	2	2	4	4	1	1	2	1	4	4	3	4	4	4	1	2	2	1	1	1	1	2	1	1	2	2	1	1
599	1	1	9	1	9	1	9	1	1	1	1	9	1	1	46	4	1	3	2	3	3	1	3	2	3	1	2	3	1	3	3	1	3	3	3	1	1	2	1	1	2	2	1	2	2	2	2	1	1
600	1	1	9	1	9	1	9	1	1	1	1	9	2	1	47	4	4	4	1	1	3	3	3	1	3	3	3	2	3	4	4	4	3	4	4	2	1	2	2	1	2	2	2	1	2	2	2	1	1
601	1	1	9	1	9	1	9	1	1	1	1	9	1	1	46	4	4	4	4	1	1	4	3	4	4	4	4	4	1	4	4	3	4	4	4	1	1	2	1	2	2	1	1	2	2	2	1	2	1
602	1	1	9	1	9	1	9	1	1	1	2	9	2	1	48	3	1	2	4	1	1	2	3	4	4	4	1	3	3	4	3	4	1	4	4	1	1	2	1	1	1	2	1	1	1	2	2	1	1
603	1	1	9	1	9	1	9	1	1	1	1	9	1	1	46	4	3	1	3	3	4	1	3	4	3	1	1	4	1	4	4	1	4	4	4	1	1	2	1	1	1	2	2	1	1	1	2	1	1
604	1	1	9	1	9	1	9	1	1	1	1	9	1	1	46	4	3	3	3	4	2	3	3	3	4	3	3	3	4	3	1	4	4	1	2	2	1	2	2	2	2	1	1	2	2	1	1	2	2
605	1	1	9	1	9	1	9	1	1	1	1	9	1	1	46	3	3	3	3	1	2	3	3	1	3	2	2	3	3	4	3	1	3	3	3	2	1	2	2	1	1	2	2	1	2	1	2	1	1
606	1	1	9	1	9	1	9	1	3	1	1	9	3	1	50	1	4	3	1	1	1	3	4	1	3	4	3	3	3	3	3	4	3	4	3	2	1	2	2	2	2	1	2	2	1	2	1	2	2
607	1	1	9	1	9	1	9	1	1	1	1	9	1	1	46	4	4	3	4	3	3	1	3	1	4	1	3	1	1	4	4	3	3	3	1	1	2	1	1	1	1	1	1	2	1	1	1	1	1
608	1	1	9	1	9	1	9	1	1	1	1	9	2	1	47	3	4	2	3	4	3	3	3	1	3	4	2	4	1	4	4	4	3	1	1	2	1	2	1	1	1	1	2	1	2	1	2	2	1
609	1	1	9	1	9	1	9	1	1	1	1	9	1	1	46	4	1	1	4	4	4	1	1	4	4	1	1	2	3	4	4	1	1	4	4	1	2	2	1	1	1	2	2	1	2	2	2	1	1
610	1	1	9	1	9	1	9	1	1	1	1	9	1	1	46	3	1	1	3	4	4	3	1	4	4	1	1	1	1	4	4	3	3	1	1	2	2	2	1	2	2	1	2	2	2	1	1	2	2
611	1	1	9	1	9	1	9	1	1	1	1	9	1	1	46	4	1	1	1	3	3	1	1	3	3	1	2	3	1	3	3	3	1	3	3	1	2	1	1	1	1	2	2	1	1	2	2	1	1
612	2	1	9	1	9	1	9	1	2	1	1	9	1	1	48	4	1	1	4	4	1	4	4	1	1	1	1	1	1	4	4	1	3	4	4	2	1	2	2	2	2	1	1	2	2	1	1	1	1
613	1	1	9	1	9	1	9	1	1	1	1	9	1	1	46	1	4	3	4	1	3	4	3	4	1	4	2	4	4	1	1	3	4	1	1	1	1	2	1	2	2	1	1	2	2	1	2	1	1
614	1	1	9	1	9	1	9	1	1	1	1	9	1	1	46	2	4	3	3	3	3	4	3	1	1	1	3	3	3	3	1	4	4	3	1	2	1	2	2	2	2	1	1	2	2	1	1	2	1
615	1	1	9	1	9	1	9	1	2	1	1	9	1	1	47	3	4	1	1	4	4	4	3	1	4	3	4	4	3	4	1	1	3	3	3	2	2	2	1	1	1	1	2	1	2	2	2	1	1
616	1	1	9	1	9	1	9	1	1	1	1	9	2	1	47	4	4	1	1	4	3	1	3	4	4	1	1	3	1	4	4	1	1	4	4	1	2	2	1	1	1	2	2	1	1	2	2	1	1
617	1	1	9	1	9	1	9	1	1	1	1	9	1	1	46	4	1	1	2	4	3	2	3	4	4	1	3	3	2	3	4	1	3	3	3	1	2	1	1	1	1	1	2	1	1	1	2	1	1
618	1	1	9	1	9	1	9	1	1	1	1	9	1	1	46	4	4	4	3	1	3	3	3	4	1	3	3	3	2	3	2	3	3	3	1	1	2	2	1	1	1	1	1	1	1	2	2	1	1
619	1	1	9	1	9	1	9	1	1	1	1	9	1	1	46	4	3	3	2	4	4	3	3	4	3	4	3	2	3	4	3	3	3	3	3	2	1	2	1	1	1	1	2	1	2	1	1	1	1
620	2	1	9	1	9	1	9	1	1	1	1	9	1	2	48	1	4	4	1	1	1	4	4	4	3	1	4	4	2	3	3	2	1	4	4	1	2	1	1	1	1	2	2	1	1	2	2	1	1
621	1	1	9	1	9	1	9	1	1	1	1	9	1	1	46	1	4	1	1	1	1	3	4	1	1	4	3	3	4	1	1	4	4	1	1	1	2	2	1	2	2	1	1	2	2	1	1	2	1
622	1	1	9	1	9	1	9	1	1	1	1	9	1	2	47	4	1	1	2	3	3	1	1	3	4	3	1	1	1	4	4	1	3	4	2	2	1	1	1	2	2	1	2	2	2	2	2	2	1
623	1	1	9	4	1	1	9	1	2	2	1	9	3	2	46	2	4	1	4	1	1	4	4	4	2	4	4	4	4	1	1	4	4	1	1	2	1	2	2	2	2	1	2	2	2	1	1	2	2
624	1	1	9	2	9	1	9	1	2	3	1	9	1	2	51	2	4	4	4	1	1	2	1	4	2	4	4	4	4	2	1	4	4	1	1	2	1	2	1	2	2	1	1	2	2	1	2	1	2
625	1	1	9	1	9	1	9	1	1	1	1	9	1	1	46	4	1	1	1	3	3	1	1	4	4	1	1	1	1	2	4	1	1	4	4	1	2	1	1	1	2	2	2	1	1	2	2	1	1
626	1	1	9	1	9	1	9	1	1	1	1	9	1	1	46	3	3	1	3	3	3	2	2	1	3	3	3	3	3	2	3	3	3	3	3	2	1	2	1	2	2	1	1	2	2	1	2	1	1
627	1	1	9	1	9	1	9	1	1	1	1	9	1	1	46	4	3	1	2	3	3	3	1	1	3	3	1	3	1	4	3	3	3	4	3	2	1	2	1	2	2	1	1	2	1	2	2	2	1
628	1	1	9	1	9	1	9	1	2	1	1	9	2	2	49	1	4	4	4	1	1	4	4	3	2	4	4	4	4	2	2	4	4	1	1	2	1	2	1	2	2	2	1	2	2	1	1	2	1
629	1	1	9	4	2	1	9	1	1	1	1	9	1	2	43	4	1	4	4	4	2	2	2	1	3	1	2	3	1	4	4	2	3	3	1	2	1	2	1	2	1	1	2	1	1	2	2	1	2
630	1	1	9	1	9	1	9	1	1	1	1	9	1	1	46	3	1	3	2	4	4	2	2	1	4	3	3	2	2	4	4	2	3	4	4	2	1	2	1	1	1	2	2	1	1	2	2	1	1
631	1	1	9	1	9	1	9	1	1	1	1	9	1	1	46	4	1	3	3	3	4	1	3	4	4	3	3	1	3	4	4	1	3	3	4	1	2	1	1	1	1	1	2	1	1	1	2	1	1
632	1	1	9	1	9	1	9	1	1	1	1	9	1	2	47	4	4	4	1	1	1	4	4	2	1	3	1	3	1	4	2	2	3	1	3	1	1	1	1	1	1	2	1	1	1	2	2	1	1
633	1	1	9	1	9	1	9	1	1	1	1	9	1	1	46	1	4	4	1	1	1	4	4	1	1	4	1	4	4	1	1	4	4	1	1	2	1	2	1	2	2	1	1	2	2	2	2	2	1
634	1	1	9	1	9	1	9	1	1	1	1	9	1	1	46	3	1	4	1	1	2	3	3	1	1	4	4	4	4	1	1	4	4	1	1	2	1	2	1	2	2	1	1	2	2	1	1	1	1
635	1	1	9	1	9	1	9	1	1	1	1	9	1	1	46	4	1	1	4	1	4	3	3	1	3	2	2	2	2	3	4	1	1	2	3	1	2	2	1	2	2	2	2	2	2	2	2	1	1
636	1	1	9	1	9	1	9	1	2	1	1	9	3	2	50	2	2	3	3	2	2	3	3	2	4	2	2	3	2	3	2	3	4	1	3	2	1	2	1	2	2	1	2	1	1	1	2	1	1
637	1	1	9	1	9	1	9	1	1	1	1	9	2	1	47	4	3	4	2	3	2	3	4	4	1	1	3	2	1	4	1	2	3	3	4	1	1	2	1	2	2	2	2	1	1	2	2	2	1
638	1	1	9	1	9	1	9	1	1	1	1	9	1	2	47	4	2	1	4	4	2	2	2	3	3	2	3	2	1	4	4	2	3	1	1	2	2	2	1	2	2	1	2	2	1	2	2	2	2
639	1	1	9	1	9	1	9	1	1	2	1	9	1	1	47	4	4	2	3	1	3	4	4	3	3	4	4	4	3	3	4	4	4	2	1	2	1	2	2	1	1	1	1	2	2	1	1	1	2
640	1	2	9	1	9	1	9	1	2	1	1	9	1	1	48	3	2	1	4	3	2	1	3	1	1	3	3	3	2	1	1	3	3	3	3	1	2	2	1	2	2	1	1	2	2	1	2	2	1
641	1	1	9	1	9	1	9	1	1	1	1	9	1	1	46	4	1	1	4	4	4	1	2	4	3	1	1	1	1	4	4	1	1	4	4	1	2	1	1	1	1	2	2	1	1	2	2	1	1
642	1	1	9	1	9	1	9	1	1	1	1	9	1	1	46	4	4	1	2	1	1	1	1	1	3	3	3	3	1	1	4	3	4	3	4	2	1	2	1	2	2	1	1	2	2	1	1	2	1
643	2	1	9	1	9	1	9	1	2	1	1	9	1	1	48	3	2	1	2	2	3	2	4	2	2	3	3	3	3	1	2	3	3	3	3	2	1	2	1	2	1	1	1	2	2	2	1	2	2
644	1	1	9	1	9	1	9	1	1	1	1	9	1	1	46	4	1	1	1	3	3	1	1	3	3	4	2	3	3	3	3	3	3	3	3	1	1	2	1	1	1	1	2	2	2	1	1	2	1
645	1	1	9	1	9	1	9	1	1	1	1	9	1	1	46	4	3	4	1	4	3	4	4	2	3	3	4	4	4	4	3	4	4	3	4	1	1	2	2	2	2	1	1	2	2	1	1	1	1
646	1	1	9	1	9	1	9	1	1	1	1	9	1	1	46	4	1	1	4	4	4	1	1	4	4	1	1	1	1	4	4	1	1	4	4	2	2	2	1	2	2	1	1	2	2	1	2	2	1
647	1	1	9	1	9	1	9	1	1	1	1	9	1	1	46	4	1	1	3	4	3	1	1	4	4	1	1	1	3	4	4	2	1	4	4	1	2	1	1	1	1	2	1	2	1	2	2	1	1
648	1	1	9	1	9	1	9	1	1	1	1	9	1	1	46	4	1	1	4	3	2	1	2	2	3	1	1	1	1	4	3	2	2	4	4	1	2	1	1	1	1	2	2	1	1	2	2	1	1
649	1	1	9	1	9	1	9	1	1	1	1	9	1	1	46	4	1	1	1	3	4	2	4	4	4	1	1	1	1	4	4	1	1	4	4	2	1	2	1	2	2	2	1	2	2	2	2	2	1
650	1	1	9	1	9	1	9	1	1	1	1	9	1	1	46	3	2	4	2	3	3	2	2	1	2	3	2	3	3	2	3	3	3	3	1	2	1	1	1	1	1	1	2	2	1	2	2	1	2
651	1	1	9	1	9	1	9	1	2	1	1	9	1	1	47	4	3	4	2	2	4	3	3	4	3	4	4	4	4	4	4	4	4	4	1	2	1	2	1	2	2	1	1	2	2	1	1	2	1
652	1	1	9	1	9	1	9	1	2	1	1	9	1	1	47	4	1	1	4	4	4	1	1	1	4	1	1	1	1	4	3	1	1	4	4	2	1	2	1	1	2	1	2	2	1	1	2	1	1
653	1	1	9	1	9	1	9	1	1	1	1	9	1	1	46	4	1	1	4	4	4	1	1	4	4	1	1	1	3	4	4	1	1	4	4	1	1	2	1	1	1	2	1	2	1	2	2	2	1
654	1	1	9	1	9	1	9	1	1	1	1	9	1	1	46	4	1	1	3	4	3	1	1	4	4	1	1	1	1	4	4	1	1	4	4	1	2	1	1	1	1	2	2	1	1	2	2	1	1
655	1	1	9	1	9	1	9	1	1	1	1	9	1	1	46	2	3	4	2	3	2	3	3	3	3	3	4	4	4	4	4	3	4	4	1	2	1	2	1	2	2	1	2	1	1	1	2	1	1
656	1	1	9	1	9	1	9	1	1	1	1	9	1	1	46	4	1	3	1	1	3	4	4	4	4	4	4	1	1	4	4	4	4	4	3	1	1	1	1	1	1	2	2	1	2	2	2	1	1
657	1	1	9	1	9	1	9	1	1	1	1	9	1	1	46	4	1	1	4	4	4	1	1	4	4	3	3	3	1	4	2	1	4	4	4	1	2	2	1	2	2	1	1	2	2	1	2	2	1
658	1	3	9	3	9	3	9	2	3	3	1	9	1	1	57	1	3	3	2	2	2	4	4	3	1	3	3	3	3	2	2	3	3	2	2	2	1	2	2	2	2	1	1	2	2	1	1	2	1
659	1	1	9	1	9	1	9	1	1	1	1	9	1	1	46	4	1	1	4	3	3	2	2	4	4	1	1	1	1	4	4	1	1	4	4	1	2	1	1	1	1	2	2	1	1	2	2	1	1
660	1	1	9	1	9	1	9	1	1	1	1	9	1	1	46	4	3	1	4	4	4	1	1	3	3	3	2	2	2	3	3	2	2	3	3	1	1	2	1	2	2	2	1	2	2	2	2	1	1
661	1	1	9	1	9	1	9	1	1	1	1	9	1	1	46	4	1	1	4	4	4	1	1	4	4	1	1	1	1	4	4	1	3	4	4	1	2	2	1	1	1	1	1	1	1	1	2	1	1
662	1	1	9	1	9	1	9	1	1	1	1	9	1	1	46	4	2	4	4	4	1	4	4	1	1	4	1	1	1	4	4	1	4	4	4	1	1	2	1	1	1	1	2	2	2	1	1	2	1
663	1	1	9	1	9	1	9	1	1	1	1	9	1	1	46	4	1	1	1	4	4	1	1	4	4	1	1	1	1	4	4	1	3	4	4	1	2	2	1	1	1	2	2	1	1	1	2	1	1
664	1	1	9	1	9	1	9	1	1	1	1	9	1	1	46	4	2	3	2	3	3	2	2	1	3	1	1	2	2	3	3	1	1	4	3	1	2	1	1	1	1	2	1	1	1	2	2	1	1
665	1	1	9	1	9	1	9	1	1	1	1	9	1	1	46	4	4	3	1	4	4	1	1	4	4	3	1	1	1	4	4	1	4	4	4	1	1	1	1	1	1	2	2	1	1	2	2	1	1
666	1	1	9	1	9	1	9	1	1	1	1	9	1	1	46	4	2	3	2	2	3	2	3	2	3	1	1	1	1	4	4	1	1	4	4	1	2	1	1	1	1	2	2	2	2	2	2	1	1
667	1	1	9	1	9	1	9	1	1	1	1	9	1	1	46	4	1	1	1	4	4	1	4	4	4	1	1	1	1	4	4	1	1	4	4	1	2	2	1	1	1	1	2	1	2	2	2	1	1
668	1	1	9	1	9	1	9	1	1	1	1	9	1	1	46	1	4	2	3	1	1	4	3	1	1	3	4	4	4	1	1	4	4	1	3	1	1	2	1	2	2	1	1	2	2	2	2	2	1
669	1	1	9	1	9	1	9	1	1	1	1	9	1	1	46	4	2	1	1	1	1	1	3	1	1	4	1	4	1	4	4	1	4	4	4	1	2	1	1	1	1	1	2	1	1	2	2	1	1
670	1	1	9	1	9	1	9	1	1	1	1	9	1	1	46	4	1	1	1	4	4	1	4	4	4	1	1	1	1	4	4	1	1	4	4	1	1	2	1	1	1	1	2	1	1	1	1	1	1
671	1	1	9	2	9	1	9	1	1	1	1	9	1	1	47	4	1	1	1	1	2	3	4	1	2	3	3	3	1	4	4	1	1	1	1	1	2	1	1	1	1	2	1	2	1	2	2	1	2
672	1	1	9	1	9	1	9	1	1	1	1	9	1	1	46	4	2	2	2	3	3	1	1	4	4	1	1	1	1	4	4	1	3	4	4	1	2	1	1	1	1	2	2	1	1	2	2	1	1
673	1	1	9	1	9	1	9	1	1	1	1	9	1	1	46	4	2	2	3	4	4	2	2	2	3	2	2	2	1	4	4	2	2	4	4	1	1	2	1	1	1	2	2	1	1	2	2	1	1
674	1	1	9	1	9	1	9	2	2	1	1	9	1	1	48	1	1	3	3	4	1	4	4	1	1	4	4	4	3	1	4	4	3	1	1	2	2	2	2	2	2	1	2	1	1	1	1	2	2
675	1	1	9	1	9	1	9	1	1	1	1	9	1	1	46	2	4	4	3	4	1	4	4	3	1	4	4	4	4	3	1	4	4	4	1	1	2	2	1	1	1	1	2	2	2	2	1	2	1
676	1	1	9	1	9	1	9	1	1	1	1	9	1	1	46	4	1	4	3	3	3	2	2	1	3	3	3	2	3	4	4	3	2	3	3	1	2	2	2	2	2	1	1	2	2	1	1	2	1
677	1	2	9	1	9	3	9	1	1	1	1	9	1	1	49	3	3	3	2	2	2	3	3	1	3	3	2	2	2	4	4	2	2	4	1	2	1	2	1	2	2	2	2	2	2	2	1	1	1
678	1	3	9	3	9	3	9	3	3	4	2	9	1	1	60	4	2	2	3	3	3	2	2	2	3	3	3	2	3	3	3	2	2	3	3	2	1	2	2	2	2	1	1	2	2	1	1	2	1
679	1	2	9	1	9	2	9	1	2	1	2	9	2	1	51	4	4	4	2	4	1	4	4	1	4	3	3	2	3	4	2	3	3	4	2	1	2	2	1	1	1	1	1	2	1	2	2	1	1
680	2	2	9	2	9	2	9	2	1	2	1	9	1	1	52	3	3	4	3	3	1	4	4	4	4	4	4	3	4	1	1	4	4	3	1	2	1	2	2	2	2	1	2	2	2	1	1	2	2
681	1	1	9	1	9	1	9	1	2	2	2	9	1	1	49	4	2	2	3	4	4	1	1	3	3	2	2	2	2	3	3	2	2	4	4	2	1	2	1	2	1	1	2	2	2	1	2	1	1
682	1	2	9	1	9	1	9	1	1	1	1	9	1	1	47	3	2	3	2	2	2	3	3	1	3	3	3	3	3	2	3	3	3	3	3	1	1	2	1	1	1	1	2	2	2	2	2	1	1
683	1	1	9	1	9	1	9	1	1	1	1	9	1	1	46	4	1	1	1	4	4	3	1	4	4	1	3	2	1	4	4	1	1	4	4	1	2	1	1	1	1	2	2	1	1	2	2	1	1
684	1	1	9	1	9	1	9	1	1	1	1	9	1	1	46	4	1	1	3	4	4	1	4	4	4	3	1	1	1	4	4	1	3	4	4	1	1	2	1	1	1	2	2	1	2	2	2	1	1
685	1	1	9	1	9	1	9	1	1	1	1	9	1	1	46	4	4	1	2	1	1	4	1	2	1	4	4	4	4	1	4	1	4	1	4	1	1	2	1	1	1	2	2	1	1	2	2	1	1
686	1	1	9	1	9	1	9	1	1	1	1	9	2	1	47	4	4	4	3	3	3	3	2	4	4	1	4	3	3	2	1	1	3	1	1	1	1	1	1	1	1	1	1	1	1	1	1	2	1
687	1	4	1	1	9	1	9	1	2	1	1	9	1	1	42	4	1	4	4	1	4	1	1	4	4	3	1	1	1	4	1	4	4	4	4	2	1	1	1	2	2	1	2	1	1	1	1	2	1
688	1	1	9	1	9	1	9	1	1	1	2	9	1	1	47	3	3	4	4	1	4	1	4	3	4	1	1	1	4	4	4	4	1	3	4	2	1	2	1	1	1	2	1	2	1	2	2	1	1
689	1	3	9	1	9	1	9	1	1	1	1	9	1	1	48	4	1	1	1	4	4	1	1	4	4	1	1	4	1	4	4	1	4	4	4	1	2	2	1	1	1	2	2	1	1	1	1	1	1
690	1	1	9	1	9	1	9	1	1	1	1	9	1	1	46	4	4	1	1	4	4	1	1	1	4	1	1	1	1	4	4	4	1	4	4	1	1	1	1	1	1	1	1	1	1	1	2	1	2
691	1	1	9	1	9	1	9	1	1	1	1	9	1	1	46	4	4	4	4	4	4	1	4	4	4	1	4	1	3	4	4	1	4	4	4	1	2	2	1	1	1	2	2	1	1	1	2	1	1
692	1	1	9	1	9	1	9	1	1	1	1	9	1	1	46	4	3	4	3	3	4	1	1	4	4	1	1	1	1	4	4	1	4	4	4	1	1	1	1	2	1	2	1	2	2	2	2	1	1
693	1	1	9	1	9	1	9	1	1	1	1	9	1	1	46	4	1	4	4	4	4	1	4	4	4	3	1	1	2	4	4	4	4	4	4	1	1	2	2	1	1	1	2	1	1	1	1	1	2
694	1	1	9	1	9	1	9	1	2	1	1	9	1	1	47	4	4	1	1	4	4	1	1	1	4	1	1	1	1	4	4	1	1	4	4	1	2	2	1	2	2	2	1	2	2	2	2	1	1
695	1	1	9	1	9	1	9	1	1	1	1	9	1	1	46	4	3	3	3	4	4	4	1	1	2	2	2	2	3	4	1	3	4	4	4	2	1	1	1	2	1	1	2	2	1	2	2	1	2
696	1	1	9	1	9	1	9	1	1	1	1	9	1	1	46	4	1	1	1	4	4	1	1	4	4	1	3	1	1	4	4	1	4	4	4	1	2	2	1	1	1	2	2	1	1	2	2	1	1
697	1	1	9	1	9	1	9	1	1	1	1	9	1	1	46	4	4	3	3	4	4	1	1	4	4	1	1	1	1	4	4	2	1	4	4	1	1	1	1	1	1	1	1	1	1	2	2	1	1
698	1	1	9	1	9	1	9	1	2	1	1	9	1	1	47	2	2	1	3	4	3	1	2	3	3	3	2	3	4	4	4	2	2	3	3	1	2	2	1	2	2	1	2	2	2	2	2	2	1
699	1	1	9	1	9	1	9	1	3	3	1	9	1	1	50	4	1	1	4	4	4	1	1	2	4	4	1	1	1	4	4	4	4	4	4	1	1	2	1	1	1	1	2	1	1	2	1	1	2
700	1	1	9	1	9	1	9	1	1	1	1	9	1	1	46	4	2	1	1	4	4	1	3	2	4	1	4	1	1	4	4	3	3	4	4	1	1	2	1	1	1	2	1	1	1	2	2	1	1
701	1	1	9	1	9	1	9	2	2	3	1	9	1	1	50	4	4	4	4	1	1	1	3	2	1	3	3	1	1	3	4	1	3	3	4	1	1	2	1	1	1	2	2	2	2	1	2	1	1
702	1	1	9	1	9	1	9	1	1	1	1	9	2	1	47	4	3	2	1	4	4	4	3	3	4	3	3	2	3	4	4	3	2	4	3	1	1	1	1	1	1	2	1	1	1	2	2	1	1
703	1	3	9	1	9	1	9	1	1	1	1	9	1	1	48	4	1	1	4	4	4	1	4	4	4	3	3	3	3	4	4	3	4	4	4	2	1	2	1	1	1	1	2	1	1	1	2	1	1
704	1	1	9	1	9	1	9	1	2	1	1	9	3	2	50	4	4	3	3	4	3	1	1	1	4	4	3	3	3	2	3	4	4	4	4	2	2	2	2	2	2	1	1	1	2	1	1	2	2
705	1	1	9	1	9	1	9	1	1	1	1	9	1	1	46	4	1	1	4	4	4	1	1	4	4	1	1	1	1	4	4	1	1	4	4	1	2	1	1	1	1	1	2	1	1	1	2	1	1
706	1	1	9	1	9	1	9	1	1	1	1	9	1	1	46	4	1	1	1	4	4	1	1	4	4	1	1	1	1	2	4	1	4	4	4	1	1	2	1	1	1	1	2	1	1	2	2	1	1
707	1	1	9	1	9	1	9	1	1	1	1	9	1	1	46	4	1	1	1	4	4	1	1	4	4	3	1	3	3	3	4	3	2	4	4	1	1	2	1	1	1	1	1	1	1	1	1	1	1
708	1	1	9	1	9	1	9	1	1	1	1	9	1	1	46	3	3	1	4	3	2	1	1	3	4	3	3	3	1	1	4	3	1	4	4	1	1	2	1	1	1	1	1	2	1	1	2	2	1
709	1	1	9	1	9	1	9	1	1	1	1	9	1	1	46	4	4	1	3	4	3	3	3	1	4	1	2	2	1	1	4	1	1	4	4	1	2	1	1	1	1	2	2	1	1	2	2	1	1
710	1	1	9	1	9	1	9	1	1	1	3	9	1	1	48	4	1	2	2	4	4	1	1	4	4	4	3	2	3	4	4	4	1	4	4	1	1	1	1	1	1	1	2	1	1	1	1	1	1
711	1	1	9	1	9	1	9	1	3	1	1	9	1	1	48	4	4	4	4	1	4	1	1	4	2	4	4	4	4	2	2	4	4	4	4	2	1	2	1	1	1	1	2	1	1	1	1	1	1
712	1	1	9	1	9	1	9	1	3	2	1	9	1	1	49	2	4	4	4	1	1	4	4	1	1	4	4	3	4	1	1	4	4	2	1	2	1	2	2	2	2	1	2	2	2	1	1	2	2
713	1	1	9	1	9	1	9	1	1	1	1	9	1	1	46	4	1	1	1	1	4	1	4	4	4	1	1	4	1	4	4	1	4	4	4	1	2	1	1	1	1	2	2	1	1	2	2	1	1
714	1	1	9	1	9	1	9	1	1	1	1	9	1	1	46	4	4	1	4	4	3	2	1	4	4	3	4	3	1	4	4	3	3	3	3	1	1	2	1	1	1	1	1	1	1	1	2	1	1
715	1	1	9	1	9	1	9	1	1	1	1	9	1	1	46	4	1	1	3	4	4	1	4	3	4	3	2	2	1	3	3	3	1	4	4	1	2	2	1	1	1	2	2	1	1	1	2	1	2
716	1	1	9	1	9	1	9	1	1	1	1	9	1	1	46	4	1	1	1	4	4	1	1	4	4	1	1	4	1	4	4	1	3	4	4	2	2	1	1	1	1	1	2	1	1	2	2	1	1
717	1	1	9	1	9	1	9	1	3	1	1	9	1	1	48	4	2	2	2	4	1	2	1	1	4	1	3	4	2	1	4	2	4	4	4	1	2	2	1	1	1	2	1	1	1	1	2	1	2
718	1	1	9	1	9	1	9	1	1	1	1	9	1	1	46	3	4	1	3	1	3	1	1	4	4	3	3	3	1	4	2	1	1	4	4	1	2	2	1	1	1	2	2	1	1	2	2	1	1
719	2	2	9	1	9	1	9	3	1	4	1	9	2	2	55	4	4	1	4	3	3	3	2	4	4	4	2	1	4	1	4	4	3	4	3	2	1	2	2	2	2	1	1	2	2	1	1	2	1
720	1	1	9	1	9	1	9	1	1	1	1	9	1	1	46	4	1	1	1	4	4	1	1	2	4	1	1	1	1	4	4	1	4	4	4	1	2	2	1	1	1	2	2	1	1	2	2	1	2
721	1	1	9	1	9	1	9	1	1	1	1	9	1	1	46	4	1	1	3	4	4	3	3	1	4	3	1	1	3	4	4	1	3	2	1	1	2	2	1	1	2	2	1	2	1	1	2	1	1
722	1	1	9	1	9	1	9	1	1	1	1	9	1	1	46	4	1	1	4	3	1	1	1	1	4	4	1	3	3	2	4	4	3	4	2	2	1	2	1	1	2	1	1	2	1	1	1	2	1
723	1	1	9	1	9	1	9	1	1	1	1	9	1	1	46	4	1	1	2	4	4	1	1	4	4	2	1	2	2	4	4	1	3	4	4	2	1	2	1	1	1	1	2	1	1	1	1	1	1
724	1	1	9	1	9	1	9	1	1	1	1	9	1	1	46	4	1	4	4	4	4	1	4	4	4	3	1	4	1	4	4	2	4	4	4	1	1	1	1	1	1	2	2	1	1	2	2	1	1
725	1	1	9	1	9	1	9	1	1	2	1	9	2	1	48	4	4	3	4	4	1	3	2	3	4	3	1	3	1	4	4	1	1	4	4	2	2	1	1	1	2	1	2	1	1	2	1	1	2
726	1	1	9	1	9	1	9	1	1	1	1	9	1	1	46	2	4	2	2	3	1	2	3	3	3	3	3	2	2	4	3	3	3	2	2	2	2	2	1	1	1	1	1	1	2	2	1	1	2
727	1	1	9	1	9	1	9	1	1	1	1	9	1	1	46	4	2	2	3	1	1	3	3	3	3	3	2	2	3	3	3	2	2	3	3	2	1	2	1	2	2	2	1	2	2	2	2	2	1
728	1	1	9	1	9	1	9	1	1	1	1	9	1	1	46	4	1	1	4	1	4	1	1	3	4	4	1	4	4	4	1	4	4	4	1	2	1	2	1	2	2	1	1	2	2	1	1	2	2
729	1	1	9	1	9	1	9	1	1	1	1	9	1	1	46	3	3	4	4	4	4	1	4	1	4	1	4	1	1	1	4	1	1	4	4	1	1	2	1	2	2	2	1	2	1	2	2	2	1
730	1	1	9	1	9	1	9	1	1	1	1	9	1	1	46	1	4	4	4	1	1	4	4	1	1	4	4	4	4	4	1	4	4	1	1	2	1	2	2	2	2	1	1	2	2	1	1	2	2
731	1	1	9	1	9	1	9	1	1	1	1	9	1	1	46	3	3	4	4	4	4	3	2	2	3	4	3	2	1	4	3	4	2	1	3	1	1	1	1	1	1	1	2	2	2	1	1	1	2
732	1	1	9	1	9	1	9	1	1	1	1	9	1	1	46	4	2	2	3	4	4	1	1	3	3	2	2	2	2	3	3	2	3	3	3	1	1	2	1	2	2	1	1	1	2	1	1	1	2
733	1	1	9	1	9	1	9	1	1	1	1	9	1	1	46	4	4	1	3	1	4	1	4	3	4	1	1	1	3	4	4	1	1	4	4	1	2	1	1	1	1	2	2	1	1	1	1	1	1
734	1	1	9	1	9	1	9	1	1	1	1	9	1	1	46	3	3	4	4	1	4	4	4	4	4	3	1	1	1	4	4	1	1	4	1	2	2	1	1	1	1	2	2	1	2	1	2	2	2
735	1	1	9	1	9	1	9	1	1	1	1	9	1	1	46	4	1	1	3	4	4	1	1	4	4	2	1	1	1	4	4	1	1	4	4	1	2	1	1	1	1	2	2	1	1	2	2	1	1
736	1	1	9	1	9	1	9	1	1	1	1	9	1	1	46	3	3	3	3	1	3	4	4	1	1	4	1	4	4	1	1	4	4	3	4	2	1	2	1	2	2	1	1	2	2	1	1	2	2
737	1	1	9	1	9	1	9	1	1	1	1	9	1	1	46	2	4	3	2	1	1	4	4	1	1	3	3	3	4	4	1	4	4	3	1	2	1	2	2	2	2	1	2	2	2	2	1	1	2
738	1	1	9	1	9	1	9	1	1	1	1	9	1	1	46	4	4	4	4	1	3	3	3	4	1	4	4	4	3	4	1	1	3	1	1	2	1	2	2	2	2	1	1	1	1	1	1	2	2
739	1	1	9	1	9	1	9	1	1	1	1	9	1	1	46	4	2	3	2	1	1	4	2	4	1	2	3	3	2	2	3	2	3	2	2	2	1	1	1	1	1	2	2	1	1	2	2	1	1
740	1	1	9	1	9	1	9	1	1	1	1	9	1	1	46	3	4	2	2	1	1	3	1	1	1	1	4	4	2	4	1	1	4	1	1	1	2	2	2	1	1	2	1	2	2	2	2	1	2
741	1	1	9	1	9	1	9	1	1	1	1	9	1	1	46	3	3	1	1	1	3	1	3	1	3	1	1	1	1	1	4	1	1	4	4	2	1	2	1	1	1	2	2	2	2	1	2	2	2
742	1	1	9	1	9	1	9	1	1	1	1	9	1	1	46	4	1	1	3	4	2	2	1	3	3	3	3	2	2	2	3	3	2	4	4	1	1	2	1	2	1	2	1	2	1	2	2	1	2
743	1	1	9	1	9	1	9	1	1	1	1	9	1	1	46	3	3	1	4	1	1	4	3	4	4	4	4	4	1	4	4	1	1	3	3	1	1	2	1	1	1	2	2	1	1	1	1	1	2
744	1	1	9	1	9	1	9	1	1	1	1	9	1	1	46	2	2	1	4	4	4	4	4	3	4	3	1	4	3	3	4	4	3	3	3	1	1	1	1	1	1	2	2	2	1	1	2	2	2
745	1	1	9	1	9	1	9	1	1	1	1	9	1	1	46	2	4	4	2	4	2	3	3	3	3	2	2	2	2	2	3	2	3	3	1	2	2	2	1	1	1	2	1	2	2	2	2	1	1
746	1	1	9	1	9	1	9	1	1	1	1	9	1	1	46	3	4	1	1	1	1	4	4	1	1	4	4	4	4	1	1	4	4	1	1	1	1	2	1	2	2	1	1	2	2	2	1	2	1
747	1	1	9	1	9	1	9	1	1	1	1	9	1	1	46	3	2	1	1	2	3	1	2	3	4	3	1	2	2	4	4	1	3	4	4	1	1	1	1	1	1	2	2	1	1	2	2	1	1
748	1	1	9	1	9	1	9	1	1	1	1	9	1	1	46	4	1	1	4	4	4	1	1	4	3	1	1	1	1	4	4	1	4	4	4	1	2	1	1	1	1	2	2	1	1	2	2	1	1
749	1	1	9	1	9	1	9	1	1	1	1	9	1	1	46	4	4	1	1	4	3	2	3	3	4	3	1	1	2	3	3	3	3	4	3	1	2	2	1	1	1	1	1	2	1	1	1	1	2
750	1	1	9	1	9	1	9	1	1	1	1	9	1	1	46	4	4	1	1	4	4	1	1	4	4	1	1	1	1	4	4	1	1	4	4	2	2	1	1	2	2	1	1	2	2	2	2	1	1
751	1	1	9	1	9	1	9	1	1	1	1	9	1	1	46	4	1	2	4	1	4	1	3	4	3	1	1	1	4	4	3	3	3	1	4	2	1	2	1	2	2	1	2	1	1	2	1	1	2
752	1	1	9	1	9	1	9	1	1	1	1	9	2	1	47	4	1	1	1	4	4	1	1	4	4	1	1	1	1	3	4	1	3	4	4	1	1	2	1	1	1	1	2	1	1	2	2	1	1
753	1	1	9	1	9	1	9	1	1	1	1	9	1	1	46	4	4	4	1	4	3	1	1	3	3	1	1	1	1	3	3	1	4	4	4	1	2	2	1	1	1	2	2	1	1	2	2	1	2
754	1	1	9	1	9	1	9	1	1	1	1	9	1	1	46	4	1	4	4	4	4	1	1	4	4	1	1	1	1	4	4	1	1	4	4	1	2	1	1	1	1	2	1	1	1	2	2	1	1
755	1	1	9	1	9	1	9	1	1	1	1	9	2	1	47	4	3	1	1	1	1	1	1	3	3	4	4	4	4	1	1	4	4	1	1	1	2	2	2	1	1	1	1	1	2	1	1	2	1
756	1	1	9	1	9	1	9	1	1	1	1	9	1	1	46	2	3	3	1	1	3	3	3	4	1	4	4	4	4	1	2	4	4	1	1	2	1	2	2	2	2	1	1	2	2	1	1	2	2
757	1	1	9	1	9	1	9	1	1	1	1	9	1	1	46	3	1	1	3	3	3	1	1	3	3	3	1	3	1	3	3	3	3	3	3	2	1	2	1	2	1	1	2	2	2	2	2	1	1
758	1	1	9	1	9	1	9	1	2	1	1	9	1	1	47	3	3	1	1	3	3	2	2	2	1	4	3	3	4	2	2	4	3	3	2	2	1	2	1	2	2	1	1	1	2	1	1	2	1
759	1	1	9	1	9	1	9	1	1	1	1	9	1	1	46	2	2	3	3	1	3	1	3	4	4	3	2	3	2	3	4	3	4	4	4	2	2	2	1	2	2	1	1	2	2	2	1	2	2
760	1	1	9	1	9	1	9	1	1	1	1	9	1	1	46	4	1	4	4	1	3	4	4	3	3	3	1	1	1	3	3	3	1	4	4	2	2	2	1	2	1	1	2	1	1	1	2	1	1
761	1	1	9	1	9	1	9	1	1	1	1	9	1	1	46	4	1	1	2	4	3	1	2	4	4	1	1	1	1	4	4	1	1	3	3	1	2	1	1	1	1	1	2	1	1	2	2	1	2
762	1	1	9	1	9	1	9	1	1	1	1	9	1	1	46	4	1	4	1	1	3	1	1	4	4	1	1	1	1	4	4	1	1	4	4	1	2	1	1	1	1	2	2	1	1	2	2	1	1
763	1	1	9	1	9	1	9	1	1	1	1	9	1	1	46	1	4	4	4	1	1	4	4	1	1	4	4	4	4	3	1	4	1	1	1	2	1	2	1	2	2	1	1	2	2	1	1	2	2
764	1	1	9	1	9	1	9	1	3	2	1	9	1	1	49	2	3	1	4	1	2	2	1	1	2	4	4	4	4	2	4	3	4	4	2	2	1	2	1	2	2	1	1	2	1	2	2	1	2
765	1	1	9	1	9	1	9	1	1	1	1	9	1	1	46	2	3	2	2	4	4	1	1	3	1	1	1	1	1	4	4	1	1	4	4	1	2	1	1	1	1	2	2	1	1	2	2	1	1
766	1	1	9	1	9	1	9	1	1	1	1	9	1	1	46	1	4	4	1	1	1	2	4	4	4	1	3	4	1	1	4	1	4	4	4	1	1	2	1	2	2	2	2	1	2	2	2	2	1
767	1	1	9	1	9	1	9	1	1	1	1	9	1	1	46	4	1	4	1	4	4	1	4	4	1	4	4	4	4	4	1	4	4	1	1	2	1	2	1	2	2	1	1	2	2	2	2	2	1
768	1	1	9	1	9	1	9	1	1	1	1	9	1	1	46	4	4	1	1	4	4	1	1	3	4	1	1	1	3	3	4	1	1	4	4	1	1	1	1	1	1	1	1	1	1	1	2	1	1
769	1	1	9	1	9	1	9	1	1	1	1	9	1	1	46	4	1	1	1	4	4	1	1	4	4	1	1	2	1	4	4	1	1	4	4	1	2	1	1	1	1	2	2	1	1	2	2	1	1
770	1	1	9	1	9	1	9	1	2	1	1	9	2	1	48	3	4	3	2	3	3	1	3	3	3	3	1	3	2	3	3	2	3	2	3	1	1	2	1	2	1	1	1	2	2	1	2	2	1
771	1	1	9	1	9	1	9	1	1	1	1	9	1	1	46	4	1	1	4	4	4	1	1	4	4	1	1	1	1	4	4	1	1	4	4	1	2	1	1	1	1	2	2	1	1	2	2	1	1
772	1	1	9	1	9	1	9	1	1	1	1	9	1	1	46	4	3	4	3	4	2	4	3	4	4	3	3	3	3	4	2	3	3	3	1	2	1	2	1	2	2	1	1	2	2	1	2	2	1
773	1	1	9	1	9	1	9	1	1	1	1	9	1	1	46	4	1	1	1	1	3	4	1	3	4	3	1	1	1	3	4	1	1	4	4	1	2	1	1	1	1	2	2	1	1	2	2	1	2
774	1	1	9	1	9	1	9	1	1	1	1	9	1	1	46	4	1	1	4	4	4	1	1	4	4	1	1	2	1	4	4	1	1	4	4	1	2	1	1	1	1	2	2	1	1	2	2	1	1
775	1	1	9	1	9	1	9	1	1	1	1	9	1	1	46	3	1	1	4	3	3	1	1	1	4	1	1	1	1	1	1	3	3	4	4	1	2	2	1	1	1	1	2	2	2	1	1	1	2
776	1	1	9	1	9	1	9	1	3	2	1	9	1	1	49	2	3	3	1	1	2	4	4	1	1	4	4	4	4	1	2	4	4	1	2	1	1	2	2	2	2	2	1	2	2	2	1	2	2
777	1	1	9	1	9	1	9	1	3	2	1	9	1	1	49	4	1	1	4	4	4	1	1	4	4	1	1	3	1	3	3	1	1	4	4	1	2	1	1	1	1	2	2	1	1	2	2	1	1
778	1	2	9	2	9	2	9	1	3	2	1	9	1	1	52	4	4	3	3	4	4	2	2	4	4	2	2	2	1	3	2	3	3	4	3	1	2	2	2	2	2	2	2	1	1	2	1	2	1
779	1	1	9	1	9	1	9	1	1	1	1	9	1	1	46	4	1	4	3	4	4	1	1	3	4	3	1	3	1	4	4	3	3	3	4	2	1	2	1	2	2	1	2	1	1	2	2	2	2
780	1	1	9	1	9	1	9	1	1	1	1	9	1	1	46	3	3	1	4	1	3	1	1	3	4	1	1	4	3	3	3	1	1	3	3	2	2	1	1	2	2	1	1	2	2	2	1	2	2
781	1	1	9	1	9	1	9	1	1	1	1	9	1	1	46	4	1	3	2	4	4	1	1	1	4	1	1	1	4	3	1	1	1	4	4	1	2	1	2	1	1	1	2	1	1	1	2	1	1
782	1	1	9	1	9	1	9	1	1	1	1	9	1	1	46	4	1	1	1	4	4	1	1	4	4	1	1	1	1	4	4	1	1	4	4	1	2	1	1	1	1	2	2	1	1	2	2	1	1
783	1	1	9	1	9	1	9	1	2	1	1	9	1	1	47	4	1	1	1	4	3	1	1	4	4	1	1	1	1	4	4	1	1	4	4	1	2	1	1	1	1	2	2	1	1	2	1	1	1
784	1	1	9	1	9	1	9	1	1	1	1	9	1	1	46	3	3	1	4	1	3	4	4	3	3	3	3	3	3	4	1	3	3	2	2	1	1	2	1	1	1	1	1	1	1	1	2	2	1
785	1	1	9	1	9	1	9	1	2	1	1	9	1	1	47	1	4	4	4	1	1	4	4	4	4	4	4	1	3	1	4	3	4	3	4	2	2	2	1	2	1	1	1	2	2	1	1	1	1
786	1	1	9	1	9	1	9	1	2	1	1	9	1	1	47	2	2	1	1	2	3	1	3	3	3	3	3	3	2	3	3	4	3	3	4	2	2	2	1	2	1	1	2	1	2	1	1	2	2
787	1	1	9	1	9	1	9	1	3	1	1	9	2	1	49	1	4	2	3	1	1	4	4	2	4	1	2	3	1	2	3	2	3	1	3	1	1	2	2	1	2	1	2	2	2	1	2	2	2
788	1	1	9	1	9	1	9	1	2	1	1	9	2	1	48	4	4	2	1	4	4	1	1	4	4	1	1	1	1	4	4	1	1	4	4	1	2	1	1	1	1	2	2	1	1	2	2	1	1
789	1	2	9	2	9	2	9	1	2	2	1	9	2	1	52	4	3	3	3	1	3	1	4	4	4	3	3	3	1	3	3	3	3	4	4	2	2	2	1	1	2	1	2	1	1	1	2	1	1
790	1	2	9	1	9	1	9	2	2	2	1	9	2	1	51	3	1	1	3	2	3	1	4	3	4	3	1	3	1	4	4	3	3	4	4	2	2	2	2	2	2	2	2	2	2	2	2	2	1
791	1	1	9	1	9	1	9	1	1	1	1	9	1	1	46	3	3	2	1	1	1	4	4	4	1	3	4	2	4	1	1	4	4	4	4	2	1	2	2	1	2	1	1	2	2	1	1	2	2
792	1	1	9	1	9	1	9	1	1	1	1	9	1	1	46	1	4	4	4	4	4	3	1	1	4	1	1	1	1	4	1	1	4	4	4	1	1	2	1	2	2	1	2	2	1	2	2	1	1
793	1	1	9	1	9	1	9	1	1	1	1	9	1	1	46	4	3	1	3	4	4	1	1	1	4	3	1	2	1	4	1	1	4	4	4	2	1	2	1	2	2	1	1	2	2	1	2	2	1
794	1	1	9	1	9	1	9	1	1	2	1	9	1	1	47	4	1	4	1	3	3	1	4	4	4	1	1	1	1	4	4	1	2	4	4	1	1	1	1	1	1	2	2	1	1	2	2	1	1
795	1	1	9	1	9	1	9	1	1	1	1	9	1	1	46	4	1	1	4	1	4	1	4	3	4	4	1	3	4	4	4	4	4	4	4	1	1	1	1	1	1	1	2	1	1	1	1	1	1
796	1	1	9	1	9	1	9	1	1	1	1	9	1	1	46	3	1	1	3	1	3	3	3	1	3	4	3	3	3	1	1	3	4	2	1	2	1	2	2	1	2	1	1	2	2	1	1	2	2
797	1	1	9	1	9	1	9	1	1	1	1	9	1	1	46	4	1	3	3	4	3	1	1	4	4	3	1	1	1	3	4	1	2	4	4	2	1	2	1	2	2	1	2	1	2	1	2	2	1
798	1	1	9	1	9	1	9	1	1	1	1	9	1	1	46	4	1	1	4	1	4	1	1	3	4	3	1	1	1	4	4	1	1	4	4	1	1	2	1	1	1	2	2	2	2	2	2	1	1
799	1	1	9	1	9	1	9	1	1	1	1	9	1	1	46	4	1	1	4	4	4	1	1	1	4	1	1	1	1	4	4	1	1	4	4	1	1	2	1	1	1	2	2	1	2	1	2	1	1
800	1	1	9	1	9	1	9	1	1	1	1	9	1	1	46	4	4	1	4	1	3	1	1	4	3	3	1	1	1	4	3	4	1	4	4	1	2	1	1	1	1	1	2	1	1	2	2	1	1
801	1	1	9	1	9	1	9	1	1	1	1	9	1	1	46	3	2	1	1	4	4	1	1	2	4	1	1	1	1	4	4	1	1	4	4	1	2	1	1	1	1	2	2	1	1	1	2	1	1
802	2	2	9	2	9	2	9	1	2	2	1	9	2	2	54	4	3	3	4	2	2	3	2	2	3	3	3	3	2	4	3	3	4	3	3	2	1	2	2	2	2	1	1	1	2	1	1	2	2
803	1	1	9	1	9	1	9	1	1	1	1	9	1	2	47	4	2	2	4	4	3	2	2	2	2	1	2	1	2	3	4	2	3	4	2	2	1	2	1	1	1	1	2	2	2	2	2	2	2
804	1	1	9	1	9	1	9	1	2	1	1	9	1	1	47	1	4	1	4	1	1	1	4	1	2	4	1	3	4	1	3	4	4	3	4	2	1	2	1	2	2	1	1	2	2	1	1	1	2
805	1	1	9	1	9	1	9	1	2	2	1	9	2	2	50	4	2	2	2	3	2	3	3	2	3	2	2	1	2	4	4	2	3	4	3	2	1	2	2	2	2	1	1	2	2	2	1	2	1
806	1	1	9	1	9	1	9	1	2	1	1	9	1	1	47	4	1	4	4	4	4	1	1	4	4	3	1	1	1	4	4	1	4	4	4	2	1	2	1	2	2	1	2	2	2	1	1	2	1
807	1	1	9	1	9	1	9	1	1	2	1	9	2	2	49	4	2	1	4	3	4	3	2	3	4	2	1	3	2	4	4	2	2	4	4	1	1	2	1	1	1	2	2	1	2	1	2	1	1
808	1	1	9	2	9	1	9	1	1	2	1	9	2	2	50	4	3	2	1	4	2	2	3	4	4	2	3	3	2	3	3	2	4	4	4	1	2	2	1	1	1	1	1	2	1	2	2	1	1
809	1	1	9	1	9	1	9	1	1	1	1	9	1	1	46	3	1	4	1	4	4	1	1	3	4	1	1	1	1	4	3	1	4	4	4	1	2	2	1	2	1	2	2	1	1	2	2	1	1
810	1	1	9	1	9	1	9	1	1	1	1	9	1	2	47	4	1	1	1	4	4	1	2	2	4	1	2	1	1	4	4	1	2	4	4	1	2	1	1	1	1	1	2	1	1	1	2	1	1
811	1	1	9	1	9	1	9	1	1	1	1	9	1	1	46	2	4	4	1	3	1	4	4	1	3	4	3	4	4	1	1	4	4	3	4	1	1	2	1	2	2	1	2	2	2	1	1	1	2
812	1	1	9	1	9	1	9	1	2	2	1	9	1	1	48	4	1	3	4	2	4	1	1	4	4	3	1	1	1	4	4	1	3	4	4	2	1	2	1	1	1	1	1	2	2	1	1	2	2
813	1	1	9	1	9	1	9	1	1	1	1	9	1	1	46	4	4	1	3	1	4	2	1	4	4	3	1	1	1	2	1	3	4	4	4	1	2	2	1	2	1	1	2	2	1	2	2	1	2
814	1	2	9	2	9	1	9	1	2	2	1	9	1	1	50	4	1	1	4	4	4	1	1	4	4	3	1	1	1	4	4	1	3	4	4	1	1	2	1	1	1	2	2	1	1	2	2	1	1
815	1	1	9	1	9	1	9	1	1	1	1	9	1	2	47	3	4	4	4	3	2	1	3	3	4	4	2	2	1	4	4	3	2	3	4	2	1	2	2	2	2	1	1	2	2	1	1	2	1
816	1	1	9	1	9	1	9	1	1	1	1	9	1	1	46	4	1	1	1	4	4	1	1	3	4	1	1	1	1	4	4	3	3	4	4	1	2	2	1	2	1	2	2	1	1	1	2	1	2
817	1	1	9	1	9	1	9	1	2	1	1	9	1	1	47	4	4	3	4	3	1	3	3	4	3	4	1	1	3	4	1	3	4	3	3	2	2	2	1	1	2	1	2	2	2	1	2	1	1
818	1	1	9	1	9	2	9	2	3	2	1	9	1	1	51	1	3	1	4	1	1	1	3	4	3	4	1	1	1	3	4	1	4	4	4	2	2	2	1	2	2	2	1	2	2	2	2	2	1
819	1	1	9	2	9	1	9	1	2	1	1	9	1	1	48	4	1	2	2	4	3	2	3	2	4	1	3	2	2	4	4	2	3	4	4	1	1	2	1	1	2	1	2	1	1	1	1	1	2
820	1	1	9	1	9	1	9	1	1	1	1	9	1	1	46	3	1	3	1	4	1	3	4	1	3	4	4	1	4	1	1	4	4	3	1	2	1	2	2	2	2	1	2	2	2	1	1	2	1
821	1	1	9	1	9	1	9	1	1	1	1	9	1	2	47	4	1	1	1	4	4	1	1	4	4	1	1	1	3	4	4	1	4	4	4	2	1	2	1	2	2	1	1	2	1	2	2	1	1
822	1	1	9	1	9	1	9	1	1	1	1	9	1	1	46	4	1	4	4	4	4	1	1	4	4	3	1	2	1	4	4	3	3	4	4	2	2	2	1	2	2	1	2	2	2	1	1	2	2
823	1	1	9	1	9	1	9	1	1	2	1	9	1	2	48	2	3	1	3	3	4	2	4	2	3	3	2	3	2	4	4	2	3	3	4	1	1	2	1	1	1	1	2	1	1	2	2	2	2
824	1	1	9	1	9	1	9	1	1	1	1	9	1	1	46	4	1	1	4	4	4	1	1	4	4	1	1	1	1	4	4	1	4	4	4	1	2	1	1	1	1	2	2	1	1	2	2	1	1
825	1	1	9	1	9	1	9	1	1	2	1	9	1	1	47	4	3	2	2	3	4	2	2	4	4	3	1	4	2	4	4	2	4	4	3	2	2	2	1	1	1	2	2	1	1	1	1	1	2
826	1	1	9	1	9	1	9	1	1	2	1	9	1	2	48	4	1	1	4	4	4	2	1	4	4	1	1	2	1	4	4	1	3	4	4	1	2	1	1	1	1	1	2	1	1	2	2	1	1
827	1	1	9	1	9	1	9	1	1	1	1	9	1	2	47	3	3	1	1	3	2	2	3	2	4	1	2	2	1	3	4	1	2	4	4	1	2	1	1	1	1	2	2	1	1	1	2	1	2
828	1	1	9	2	9	1	9	1	1	1	1	9	1	1	47	4	1	1	4	4	4	1	1	4	4	4	1	1	3	1	2	3	4	4	2	1	1	2	1	2	1	1	2	1	1	1	1	2	1
829	1	1	9	1	9	1	9	1	1	1	1	9	1	1	46	3	3	1	2	1	3	2	3	3	4	2	2	2	1	2	3	2	4	4	4	1	1	1	1	1	1	1	2	2	1	1	2	1	1
830	1	1	9	1	9	1	9	1	1	1	1	9	1	1	46	4	4	1	4	4	1	1	4	3	4	3	1	1	1	2	3	3	4	1	3	1	2	1	1	1	2	1	2	1	2	2	2	1	2
831	1	1	9	1	9	1	9	1	1	1	1	9	1	1	46	4	2	3	2	4	4	2	3	3	3	4	1	2	3	4	2	3	4	3	3	1	2	2	1	2	1	1	2	2	2	1	1	2	1
832	1	1	9	1	9	1	9	1	1	1	1	9	1	1	46	1	4	1	1	1	1	4	4	1	1	1	1	3	1	1	1	1	4	3	4	1	2	2	1	1	1	1	2	1	1	2	2	2	1
833	1	1	9	1	9	1	9	1	2	2	1	9	3	1	50	4	1	4	4	1	4	3	1	4	4	4	1	1	3	4	4	4	4	4	1	2	2	2	1	1	1	2	1	1	2	2	2	1	1
834	2	2	9	2	9	1	9	2	2	3	2	9	3	2	57	1	4	4	1	1	2	4	4	3	1	4	4	3	4	1	3	4	4	1	1	2	1	2	2	2	2	1	1	2	2	1	1	2	2
835	1	1	9	1	9	1	9	1	1	1	1	9	1	2	47	4	1	4	3	3	3	2	3	4	2	4	4	3	3	2	3	3	4	3	1	1	1	2	1	2	2	2	2	2	2	2	2	2	1
836	1	1	9	2	9	1	9	1	2	2	1	9	1	1	49	2	4	1	2	1	1	4	4	4	1	4	2	1	3	4	1	1	4	3	4	1	1	2	1	1	1	1	2	1	2	1	2	1	2
837	1	2	9	1	9	2	9	1	2	2	1	9	2	2	52	4	2	2	2	3	3	4	3	3	4	1	2	2	2	4	3	2	4	4	3	2	2	2	1	1	1	2	2	1	1	2	2	1	1
838	1	2	9	2	9	1	9	1	2	2	1	9	1	2	51	4	2	1	1	3	3	2	3	4	4	1	3	2	2	4	3	2	2	4	4	2	1	2	1	1	1	2	1	2	1	1	2	1	1
839	1	2	9	2	9	1	9	1	2	2	1	9	2	2	52	3	3	2	2	3	3	4	4	3	3	4	2	3	2	2	3	3	4	3	3	2	1	2	1	2	2	1	1	2	2	1	1	2	2
840	1	2	9	4	1	1	9	1	1	1	1	9	1	1	42	1	4	3	4	1	1	4	4	1	4	4	4	2	4	1	3	4	4	3	3	1	1	2	1	2	2	1	2	2	2	2	2	2	1
841	1	1	9	1	9	1	9	1	4	2	1	9	1	1	50	4	1	1	3	4	4	1	4	2	4	4	1	1	3	4	4	3	4	4	4	1	1	2	1	1	1	1	2	1	2	2	2	2	2
842	1	3	9	3	9	3	9	2	4	3	1	9	1	1	58	4	2	1	3	4	3	1	1	3	4	2	1	1	1	4	3	1	1	4	4	2	1	2	1	1	1	2	1	1	1	2	2	2	1
843	1	1	9	1	9	1	9	1	1	1	1	9	1	1	46	3	3	2	2	3	2	2	3	2	3	3	3	4	1	1	2	1	3	3	3	1	2	2	1	1	1	1	2	1	2	2	2	1	2
844	1	1	9	1	9	1	9	1	1	1	1	9	1	1	46	4	1	1	4	4	3	1	1	4	4	1	1	1	1	4	4	1	1	4	3	2	2	1	1	1	1	2	2	1	1	2	2	1	1
845	1	1	9	1	9	1	9	1	1	1	1	9	1	1	46	3	3	4	1	1	3	2	2	1	3	3	2	2	1	2	3	3	3	3	1	2	1	2	1	2	2	1	2	2	2	2	2	2	2
846	1	1	9	1	9	1	9	1	1	1	1	9	1	1	46	2	4	3	2	2	2	1	4	1	2	4	3	4	4	1	1	4	3	1	1	2	1	2	2	2	2	1	1	2	2	1	1	2	2
847	1	1	9	1	9	1	9	1	1	1	1	9	1	1	46	4	4	2	4	3	3	2	3	3	3	1	3	2	1	3	3	1	3	3	3	1	2	1	1	1	1	1	2	2	1	2	2	1	2
848	1	1	9	1	9	1	9	1	1	1	1	9	1	1	46	4	2	4	1	3	3	2	2	1	3	3	2	1	1	3	3	1	3	3	3	1	2	2	1	2	1	1	2	2	1	2	2	1	2
849	1	1	9	1	9	1	9	1	1	1	1	9	1	1	46	3	3	2	4	1	1	2	2	1	3	3	1	4	1	2	3	1	3	3	3	1	2	2	1	2	2	1	2	2	1	1	2	2	1
850	1	1	9	1	9	1	9	1	1	1	1	9	1	1	46	4	1	1	4	4	4	1	1	3	4	1	3	1	1	4	4	1	1	4	4	1	2	1	1	1	1	2	2	1	1	2	2	1	1
851	1	1	9	1	9	1	9	1	1	1	1	9	1	1	46	3	3	2	1	2	2	3	3	2	1	3	1	1	1	4	2	4	3	2	3	1	1	2	1	2	2	1	1	2	2	1	1	2	2
852	1	1	9	1	9	1	9	1	1	1	1	9	1	1	46	4	3	1	4	1	3	4	4	2	3	1	1	1	1	4	4	1	1	4	4	1	1	2	1	1	2	2	2	2	2	2	1	2	1
853	1	1	9	1	9	1	9	1	1	1	1	9	1	1	46	4	2	2	3	3	1	2	2	1	3	1	1	1	1	3	3	1	2	3	3	1	2	1	1	1	1	2	2	1	1	2	2	1	1
854	1	1	9	1	9	1	9	1	1	1	1	9	1	1	46	4	1	1	2	4	3	1	1	4	4	2	1	1	1	4	3	3	1	4	3	2	2	1	1	1	1	2	2	1	1	1	2	1	1
855	1	1	9	1	9	1	9	1	1	1	2	9	1	1	47	3	2	2	4	1	3	1	2	1	3	2	2	1	1	3	3	1	1	3	3	1	1	1	1	1	1	2	2	2	1	2	2	1	1
856	3	3	9	2	9	1	9	1	1	4	3	9	1	1	56	1	4	2	1	1	1	4	4	1	1	4	4	4	4	1	1	4	4	1	3	2	1	2	2	2	2	1	1	2	2	1	1	2	2
857	1	1	9	1	9	1	9	1	1	1	1	9	1	1	46	4	3	3	3	3	4	2	2	3	3	1	1	2	2	3	3	2	3	3	3	2	1	1	1	2	2	1	2	1	2	1	2	1	1
858	1	1	9	4	1	2	9	1	1	1	1	9	1	1	42	3	1	2	3	4	4	1	1	3	3	1	1	1	1	4	3	1	1	4	3	1	2	1	1	1	1	2	2	1	1	2	2	1	1
859	1	1	9	1	9	1	9	1	1	1	1	9	1	1	46	3	2	4	2	1	3	3	3	4	3	3	3	3	3	2	2	3	3	3	3	2	1	2	1	2	2	1	2	2	2	1	2	1	2
860	1	1	9	1	9	1	9	1	1	1	1	9	1	1	46	4	1	2	4	4	3	1	1	4	3	1	1	2	1	4	3	1	2	4	3	1	2	1	1	1	2	2	2	2	1	2	2	1	1
861	1	1	9	1	9	1	9	1	1	1	1	9	1	1	46	4	1	1	4	4	4	1	1	2	3	1	1	1	1	4	3	1	1	4	4	1	1	2	1	1	1	1	2	2	1	2	2	1	1
862	1	1	9	1	9	1	9	1	1	1	1	9	1	1	46	4	1	2	1	4	4	1	1	4	4	3	1	1	3	4	1	3	3	3	1	1	1	2	1	1	2	1	1	2	1	2	2	1	1
863	1	1	9	1	9	1	9	1	1	1	1	9	1	1	46	4	1	1	4	4	4	1	1	4	4	1	1	1	1	3	4	1	1	4	4	2	1	2	1	2	2	1	1	2	2	1	1	2	1
864	1	1	9	1	9	1	9	1	1	1	1	9	1	1	46	3	2	2	4	4	3	1	2	4	3	3	3	3	3	2	3	3	3	3	3	1	1	2	1	1	1	1	2	2	1	2	1	1	2
865	1	1	9	1	9	1	9	1	1	1	1	9	1	1	46	3	2	2	3	4	3	2	2	3	3	1	1	2	1	3	3	1	3	3	3	1	2	1	1	1	1	2	2	1	1	1	2	1	1
866	1	1	9	1	9	1	9	1	1	1	1	9	1	1	46	4	2	2	3	3	3	2	2	2	3	3	2	2	3	4	4	2	2	4	3	1	1	2	1	2	1	1	1	2	1	1	1	2	2
867	1	1	9	1	9	1	9	1	1	1	1	9	1	1	46	2	2	3	1	3	3	3	3	1	3	2	4	3	3	1	2	3	3	3	3	1	1	2	1	1	1	1	1	2	2	2	2	1	1
868	1	1	9	1	9	1	9	1	1	1	1	9	1	1	46	4	1	1	4	4	4	1	1	4	4	1	1	1	1	4	4	1	1	4	4	1	1	1	1	1	1	2	2	1	1	2	2	1	1
869	1	1	9	1	9	1	9	1	1	1	1	9	1	1	46	4	1	1	4	4	4	1	1	4	4	1	1	1	1	4	4	1	1	4	4	1	2	1	1	1	1	2	2	1	1	2	2	1	1
870	1	1	9	1	9	1	9	1	2	1	1	9	1	1	47	3	3	3	1	3	1	2	1	1	3	3	2	2	2	3	3	2	3	3	2	2	1	2	1	2	2	1	1	2	2	1	1	2	2
871	1	1	9	1	9	1	9	1	1	1	1	9	1	1	46	4	2	2	3	3	3	2	2	3	3	3	2	2	1	3	3	1	2	3	3	2	1	2	1	2	2	1	1	2	1	1	2	1	1
872	1	1	9	1	9	1	9	1	1	1	1	9	1	1	46	4	3	3	2	3	3	2	2	2	3	3	2	2	2	3	3	3	3	3	3	1	2	1	1	1	1	1	2	2	1	1	2	1	1
873	1	1	9	1	9	1	9	1	1	1	1	9	1	1	46	3	3	2	2	1	3	1	3	3	3	1	3	3	3	3	3	3	3	3	3	1	1	1	1	2	1	1	2	2	1	1	2	1	1
874	1	1	9	1	9	1	9	1	1	1	1	9	1	1	46	3	3	4	4	3	3	2	2	2	3	1	2	2	1	3	3	1	3	3	3	1	2	1	1	1	1	1	2	1	1	2	2	1	1
875	1	1	9	1	9	1	9	1	1	1	1	9	1	1	46	4	1	1	1	4	4	1	1	4	4	1	1	1	1	4	4	1	1	4	4	1	2	1	1	1	1	2	2	1	1	2	2	1	1
876	1	1	9	1	9	1	9	1	1	1	1	9	1	1	46	3	1	1	1	3	2	2	3	1	2	3	3	3	3	2	2	3	4	3	3	2	2	1	1	2	1	1	2	1	1	1	1	1	1
877	1	1	9	1	9	1	9	1	1	1	1	9	1	1	46	4	1	2	4	3	3	1	2	4	3	1	1	2	1	4	3	1	2	3	3	1	1	2	1	1	1	1	2	1	1	2	2	1	1
878	3	3	9	3	9	3	9	2	4	4	3	9	3	2	66	2	4	3	1	2	1	3	4	1	2	4	4	4	4	1	3	3	3	1	1	2	1	2	2	2	2	1	1	2	2	1	1	2	2
879	1	1	9	1	9	1	9	1	1	1	1	9	1	1	46	3	3	3	3	3	3	2	2	4	3	1	3	3	3	4	3	1	2	3	3	1	2	1	1	1	1	2	2	1	1	2	2	2	2
880	1	2	9	1	9	1	9	1	2	2	2	9	1	1	50	3	4	4	1	1	1	1	4	1	1	4	4	4	4	2	2	4	3	1	1	2	1	2	1	2	2	1	2	2	2	1	1	2	2
881	1	1	9	1	9	1	9	1	2	1	1	9	1	1	47	3	3	2	1	1	3	4	3	2	4	4	3	1	3	3	3	3	4	2	2	1	1	2	1	1	2	1	1	2	2	1	2	1	1
882	1	1	9	1	9	1	9	1	1	1	1	9	1	1	46	4	1	1	1	4	4	1	1	4	4	1	1	1	1	4	3	1	1	4	4	2	2	2	1	2	1	1	2	1	1	2	2	1	1
883	1	1	9	1	9	1	9	1	1	1	1	9	1	1	46	4	2	4	3	3	3	3	2	3	3	3	3	1	3	3	3	3	4	3	4	1	2	1	2	2	1	1	2	1	1	1	2	1	1
884	1	1	9	1	9	1	9	1	1	1	1	9	1	1	46	4	1	1	4	4	3	1	1	2	3	3	3	2	2	4	4	1	2	4	4	2	2	1	1	1	1	2	1	1	1	2	2	1	1
885	1	2	9	2	9	2	9	1	2	1	1	9	1	1	50	1	4	4	1	1	1	4	4	2	4	4	4	3	3	1	1	4	4	1	1	2	2	2	1	2	2	1	1	2	2	1	1	1	2
886	1	1	9	1	9	1	9	1	1	1	1	9	1	1	46	4	1	1	4	4	4	1	1	4	4	1	1	1	1	4	4	1	2	4	4	1	2	1	1	1	1	2	1	1	1	2	2	1	1
887	1	1	9	1	9	1	9	1	1	1	1	9	1	1	46	4	1	3	1	2	3	1	2	4	3	3	3	3	1	4	3	1	2	2	1	1	2	2	1	2	1	2	2	1	1	2	2	1	2
888	1	1	9	1	9	1	9	1	1	1	1	9	1	1	46	3	3	2	2	3	3	2	2	4	3	2	3	2	2	3	3	3	3	3	2	1	1	2	1	2	2	1	1	2	2	1	2	2	2
889	1	1	9	1	9	1	9	1	1	1	1	9	1	1	46	4	1	1	4	4	4	1	1	4	4	1	1	1	1	4	4	1	1	4	4	1	2	1	1	1	1	2	2	1	1	2	2	1	1
890	1	1	9	1	9	1	9	1	1	1	1	9	1	1	46	4	1	2	2	3	3	1	2	4	3	1	1	1	1	4	4	1	1	4	3	1	2	2	1	2	2	1	2	2	2	2	2	2	1
891	1	1	9	1	9	1	9	1	1	1	1	9	1	1	46	3	2	2	3	1	2	3	3	2	3	4	3	3	3	3	3	4	4	3	4	1	2	2	1	2	2	1	1	2	1	1	1	2	1
892	1	1	9	1	9	1	9	1	1	1	1	9	1	1	46	3	1	1	2	3	3	2	2	3	3	3	3	1	1	2	3	1	3	3	3	1	2	1	1	1	1	2	2	2	1	2	2	1	2
893	1	1	9	1	9	1	9	1	1	1	1	9	1	1	46	1	4	4	1	1	1	4	4	2	2	4	3	4	3	3	2	3	3	1	1	1	1	2	1	2	2	2	2	2	2	2	2	1	1
894	1	1	9	1	9	1	9	1	1	1	1	9	1	1	46	4	1	2	3	4	4	1	1	4	4	1	1	1	1	4	4	1	1	4	4	1	2	1	1	1	1	2	2	1	1	2	2	1	1
895	1	1	9	1	9	1	9	1	1	1	1	9	1	1	46	3	3	2	3	2	1	2	3	1	3	3	4	4	4	2	3	3	4	3	3	1	2	2	1	1	1	1	2	1	1	2	1	2	1
896	1	1	9	1	9	1	9	1	1	1	1	9	1	1	46	4	1	1	4	4	4	1	1	4	4	1	1	1	1	4	4	1	1	4	4	1	2	1	1	1	1	2	2	1	1	2	2	1	1
897	1	1	9	1	9	1	9	1	1	1	1	9	1	1	46	3	2	1	1	1	3	1	3	2	3	1	3	2	1	3	3	1	3	3	3	1	2	2	1	1	1	1	2	1	1	2	2	1	1
898	1	1	9	1	9	1	9	1	1	1	1	9	1	1	46	4	1	4	2	4	4	1	1	3	4	1	1	1	1	4	4	1	1	4	4	1	1	2	1	1	1	1	2	1	1	2	2	1	1
899	1	1	9	1	9	1	9	1	1	2	1	9	1	2	48	4	2	4	1	2	3	3	3	4	2	4	3	3	2	4	4	3	3	2	2	2	1	2	1	1	2	2	2	2	2	1	2	2	2
900	1	1	9	1	9	1	9	1	1	1	1	9	1	1	46	4	1	4	1	1	3	4	4	3	1	4	1	4	1	4	1	1	4	1	1	2	1	2	1	2	2	1	1	2	2	2	2	2	1
901	1	1	9	1	9	1	9	1	1	2	1	9	2	2	49	2	4	3	4	4	2	4	4	3	1	4	4	4	3	2	2	4	3	4	1	2	1	2	2	2	2	2	1	2	2	1	2	2	2
902	1	1	9	1	9	1	9	1	1	2	1	9	1	2	48	4	1	4	4	1	2	3	4	1	3	2	2	2	1	2	3	4	4	2	3	2	1	2	1	2	2	1	1	2	2	1	2	1	2
903	2	2	9	2	9	1	9	1	1	2	1	9	1	2	51	1	3	4	4	3	2	3	2	2	2	4	4	3	4	4	1	2	3	3	1	2	1	2	1	2	1	1	2	2	2	1	2	2	2
904	1	1	9	1	9	1	9	1	1	1	1	9	1	1	46	4	1	1	4	4	4	1	4	4	4	1	1	1	1	4	4	1	4	4	4	1	2	1	1	1	1	2	2	1	1	2	2	1	1
905	1	1	9	1	9	1	9	1	1	1	1	9	1	1	46	4	1	4	3	4	4	1	1	4	4	3	1	1	1	4	4	3	4	4	4	1	2	2	1	1	1	1	2	2	2	2	2	1	1
906	1	1	9	1	9	1	9	1	1	2	1	9	1	2	48	2	4	4	4	3	2	4	2	1	2	4	3	4	3	1	2	4	4	3	1	2	1	2	2	2	2	1	2	2	2	1	1	2	1
907	2	3	9	2	9	1	9	1	1	1	1	9	1	1	50	1	4	4	4	1	1	4	4	1	1	1	3	4	2	1	1	1	4	1	1	2	1	2	1	2	2	2	1	2	2	2	2	2	1
908	1	1	9	1	9	1	9	1	1	1	1	9	1	2	47	3	2	1	4	4	3	2	3	2	2	2	2	3	2	2	3	2	3	4	4	2	1	2	1	2	2	1	2	2	2	1	2	2	2
909	1	1	9	4	2	1	9	1	1	1	1	9	1	2	43	4	1	2	4	2	3	2	1	3	3	1	1	2	1	4	4	1	1	4	4	2	1	1	1	2	2	2	2	1	1	2	2	1	2
910	2	1	9	1	9	1	9	1	2	2	1	9	2	2	51	4	2	3	2	1	3	3	3	2	3	3	2	3	2	1	2	3	3	3	4	1	1	2	1	2	1	2	2	2	2	2	2	2	2
911	1	2	9	2	9	2	9	2	2	2	1	9	3	2	55	3	3	2	2	1	2	3	2	1	3	3	3	4	3	2	4	3	3	3	4	2	1	2	2	2	2	1	1	2	2	1	2	1	2
912	2	3	9	3	9	3	9	1	4	3	3	9	3	1	62	1	4	1	3	1	1	4	4	4	1	4	4	1	2	4	4	4	4	4	4	1	1	2	1	1	2	1	2	2	2	1	1	2	2
913	1	1	9	2	9	1	9	1	2	2	1	9	1	1	49	4	1	4	4	1	2	4	3	4	4	1	1	1	1	4	4	4	2	4	4	2	1	2	1	2	2	1	1	2	2	1	1	1	1
914	1	2	9	1	9	2	9	1	1	1	1	9	3	3	52	4	1	2	3	1	2	2	2	1	2	2	3	3	3	4	4	4	3	3	1	2	1	2	2	2	2	1	1	2	2	1	1	2	2
915	1	1	9	1	9	1	9	1	1	1	1	9	1	1	46	1	1	4	4	1	3	4	4	1	1	4	1	1	4	4	4	4	4	4	1	2	1	2	1	2	2	1	1	2	2	1	1	2	2
916	1	1	9	1	9	1	9	1	1	2	1	9	2	2	49	4	2	4	2	3	3	2	3	4	4	2	2	2	1	4	3	2	3	3	1	2	1	2	1	2	2	1	2	1	1	2	2	2	1
917	2	2	9	2	9	2	9	1	2	2	1	9	3	2	55	1	3	3	4	1	2	2	3	1	1	4	4	4	4	1	2	4	4	2	1	2	1	2	2	2	2	1	2	2	2	1	2	1	2
918	1	1	9	1	9	1	9	1	1	2	1	9	1	2	48	1	4	2	3	1	3	2	2	1	2	2	3	4	3	1	3	3	4	3	4	2	1	2	1	2	2	1	1	2	2	1	2	2	1
919	1	1	9	1	9	1	9	1	1	1	1	9	1	1	46	4	1	1	3	4	4	1	1	3	4	1	1	1	1	4	4	1	4	4	4	1	2	2	1	1	1	1	2	2	1	2	2	2	1
920	1	1	9	1	9	1	9	1	1	1	1	9	1	2	47	3	2	4	4	1	2	3	2	2	2	3	1	3	2	4	2	1	3	3	1	1	2	1	1	1	1	2	2	1	1	2	2	1	1
921	1	1	9	2	9	2	9	2	2	2	1	9	3	2	54	4	4	3	2	1	2	4	4	4	3	2	3	2	2	1	2	2	3	3	4	1	1	2	1	1	1	2	1	1	2	2	2	1	2
922	1	1	9	1	9	1	9	1	1	1	1	9	1	2	47	4	2	2	2	1	3	2	2	1	2	2	4	3	2	2	3	2	3	3	2	1	2	2	1	1	1	2	2	1	1	2	2	2	2
923	1	2	9	2	9	1	9	1	1	1	1	9	1	1	48	1	4	1	1	4	4	1	1	4	1	1	1	1	1	4	1	4	4	4	1	1	1	2	1	1	1	1	1	1	1	2	2	1	1
924	1	1	9	1	9	1	9	1	1	1	1	9	1	1	46	4	1	1	4	4	4	1	1	4	4	3	3	1	3	4	4	4	4	4	4	1	2	1	1	1	1	1	2	1	1	1	1	2	1
925	1	1	9	1	9	1	9	1	1	1	1	9	1	1	46	2	1	1	4	4	3	1	1	4	4	1	1	4	2	4	3	1	3	4	4	1	2	2	1	1	1	2	2	1	1	2	2	2	1
926	1	1	9	1	9	1	9	1	1	1	1	9	1	1	46	4	4	1	4	4	3	1	1	3	4	4	3	1	4	1	4	4	4	4	4	2	2	2	1	2	2	1	1	2	2	1	1	2	1
927	1	1	9	1	9	1	9	1	2	2	1	9	1	1	48	1	4	3	4	4	1	1	1	4	4	4	3	1	1	4	4	3	4	4	4	1	1	2	1	1	2	1	1	1	2	1	2	1	2
928	1	1	9	1	9	1	9	1	1	1	1	9	1	1	46	4	1	1	4	4	4	1	1	4	4	1	1	1	1	4	4	1	1	4	4	1	2	2	1	1	1	1	2	1	1	2	2	2	1
929	1	1	9	1	9	1	9	1	1	2	1	9	2	2	49	4	1	1	1	4	3	2	1	4	4	2	1	2	1	4	4	1	3	4	4	2	1	2	1	1	1	1	2	1	2	1	2	2	1
930	1	1	9	1	9	1	9	1	1	2	1	9	1	2	48	3	2	3	2	3	3	2	3	2	4	2	2	3	3	2	3	2	3	3	4	1	1	1	1	1	1	2	1	2	2	2	2	1	1
931	1	1	9	2	9	1	9	1	1	2	1	9	1	2	49	3	2	2	2	1	3	3	3	2	4	2	3	2	1	4	3	2	2	3	3	1	1	2	1	1	1	1	1	2	2	2	2	1	1
932	1	1	9	1	9	1	9	1	2	2	1	9	3	1	50	4	4	1	1	1	4	4	4	3	1	4	1	1	3	1	1	4	4	3	1	2	1	2	1	1	2	1	2	2	2	1	1	1	1
933	1	1	9	1	9	1	9	1	1	1	1	9	1	1	46	4	1	1	1	4	4	1	1	3	4	1	1	1	1	4	4	1	1	4	4	1	2	2	1	1	1	1	2	2	2	2	2	1	1
934	1	1	9	1	9	1	9	1	1	2	1	9	2	2	49	3	2	1	1	1	2	2	2	4	4	1	2	3	2	4	4	2	2	4	4	1	1	1	1	1	1	2	2	1	1	2	2	1	1
935	1	1	9	1	9	1	9	1	2	2	1	9	1	1	48	1	4	4	4	1	1	4	4	1	1	4	4	1	4	4	1	4	4	1	1	2	1	2	1	2	2	1	1	2	2	1	1	2	1
936	1	1	9	1	9	1	9	1	1	1	1	9	1	1	46	4	1	3	2	4	2	1	1	4	1	3	1	3	2	4	1	3	4	3	3	1	2	2	1	2	2	1	1	2	2	2	1	1	2
937	1	1	9	1	9	1	9	1	1	1	1	9	1	1	46	4	1	1	4	4	4	1	1	2	4	1	1	1	1	4	4	1	1	4	4	1	2	1	1	1	1	2	2	2	1	2	2	1	1
938	1	1	9	1	9	1	9	1	1	1	1	9	1	1	46	1	4	1	1	4	1	3	4	1	3	4	1	1	1	4	4	1	4	1	3	1	2	2	1	1	2	2	1	1	1	2	2	1	1
939	2	2	9	2	9	2	9	1	1	2	1	9	2	2	53	3	2	2	2	1	3	2	3	2	3	2	2	3	2	2	3	2	2	3	3	1	1	1	1	1	1	2	2	1	2	2	2	1	1
940	2	2	9	2	9	2	9	1	1	2	1	9	1	2	52	3	2	2	3	3	3	2	3	4	3	2	1	3	2	4	4	1	3	3	4	2	1	2	1	2	2	2	1	2	2	2	2	1	1
941	1	1	9	2	9	1	9	1	1	2	1	9	1	1	48	4	1	4	1	1	3	4	1	3	3	4	1	1	1	4	4	1	4	1	1	1	1	2	1	2	1	1	1	2	1	2	1	1	1
942	1	1	9	1	9	1	9	1	1	1	1	9	1	1	46	4	1	1	4	4	4	1	1	4	4	1	1	1	1	4	4	1	1	4	4	1	2	1	1	1	1	2	2	1	1	2	2	1	1
943	1	1	9	1	9	1	9	1	1	1	1	9	1	2	47	4	2	1	2	4	2	2	3	1	4	1	2	3	2	4	4	1	3	4	4	2	1	2	1	2	2	1	2	1	1	1	2	1	1
944	1	1	9	1	9	1	9	1	1	1	1	9	2	2	48	4	2	3	2	4	4	2	2	3	4	2	1	1	1	4	4	2	4	3	3	1	1	1	1	1	1	1	2	1	1	1	2	1	1
945	1	1	9	1	9	1	9	1	1	1	1	9	1	1	46	4	2	4	3	4	4	1	1	3	4	3	1	1	1	4	4	3	3	4	4	1	1	2	1	1	2	1	1	2	1	2	2	1	1
946	1	1	9	1	9	1	9	1	1	2	1	9	1	2	48	2	3	3	4	3	2	3	3	1	3	3	3	3	3	2	3	4	4	3	3	2	1	2	1	2	2	1	1	2	2	2	1	2	2
947	1	1	9	1	9	1	9	1	1	2	1	9	1	2	48	4	1	4	2	4	4	2	2	1	3	3	2	2	2	3	3	3	3	4	1	1	2	1	1	1	1	2	2	1	1	1	2	1	1
948	1	1	9	1	9	1	9	1	1	1	1	9	1	1	46	4	3	1	4	3	3	2	2	1	3	1	1	1	1	3	3	1	1	4	4	2	1	2	1	2	2	2	2	2	2	2	2	1	1
949	1	1	9	1	9	1	9	1	2	1	1	9	2	1	48	3	2	2	2	3	3	2	1	2	3	2	2	2	1	3	3	2	3	3	3	2	2	2	1	2	2	1	1	2	2	2	2	2	1
950	1	1	9	1	9	1	9	1	1	1	1	9	1	1	46	3	2	1	2	1	3	2	2	2	2	3	2	2	2	2	3	3	4	3	3	2	1	2	1	1	2	1	1	2	2	2	2	1	1
951	1	1	9	1	9	1	9	1	1	1	1	9	1	1	46	4	1	1	2	3	4	1	1	3	3	2	2	2	1	4	3	1	1	4	4	2	1	2	1	1	1	2	2	1	1	2	2	1	1
952	1	1	9	1	9	1	9	1	1	1	1	9	1	1	46	3	3	4	2	3	3	3	3	4	3	3	3	3	3	3	1	4	3	3	1	2	1	2	1	2	2	1	1	2	2	1	2	2	2
953	1	1	9	1	9	1	9	1	1	1	1	9	1	1	46	4	3	2	3	3	3	2	2	4	3	2	2	2	2	3	3	2	2	3	3	1	1	2	2	1	1	2	2	1	2	2	2	2	1
954	1	1	9	1	9	1	9	1	1	1	1	9	1	1	46	3	3	2	2	3	1	3	3	4	2	3	3	3	3	2	3	4	4	3	3	1	1	2	1	2	2	1	1	2	2	1	1	2	2
955	1	1	9	1	9	1	9	1	1	1	3	9	1	1	48	4	3	1	2	3	3	2	2	3	3	2	2	2	2	3	3	2	2	3	3	1	1	2	1	1	1	2	2	2	1	2	2	1	1
956	1	1	9	1	9	1	9	1	1	1	1	9	1	1	46	4	2	2	2	4	4	2	2	2	3	3	2	2	1	4	4	2	2	4	4	1	1	2	2	1	1	1	2	1	1	1	2	1	2
957	1	1	9	1	9	1	9	1	1	1	1	9	1	1	46	3	2	1	4	3	3	1	2	3	3	3	1	2	2	3	4	1	3	4	3	1	2	1	1	1	1	1	2	1	1	2	2	1	1
958	1	1	9	1	9	1	9	2	2	3	1	9	1	1	50	3	2	2	3	3	3	2	2	2	3	3	2	2	3	3	3	3	3	3	3	2	2	2	1	2	2	1	1	2	2	1	1	2	1
959	1	1	9	1	9	1	9	1	1	1	1	9	1	1	46	1	3	4	1	1	2	4	4	1	3	1	3	3	1	2	1	1	4	3	1	1	1	2	1	2	2	1	1	2	2	2	2	1	1
960	1	1	9	1	9	1	9	1	1	1	1	9	1	1	46	4	1	4	4	3	4	2	2	4	3	1	3	2	3	3	3	1	3	3	3	1	1	1	1	1	1	2	1	1	1	1	2	1	1
961	1	2	9	1	9	1	9	1	2	2	2	9	1	1	50	3	2	1	4	2	3	1	2	3	3	3	2	1	1	3	3	2	3	3	3	2	2	1	1	1	2	1	2	1	2	2	2	1	1
962	1	1	9	1	9	1	9	1	1	1	1	9	1	1	46	4	2	2	2	2	3	1	3	2	3	2	2	3	2	3	4	2	3	4	3	1	2	2	1	2	2	1	1	2	2	1	1	1	1
963	1	1	9	1	9	1	9	1	1	1	1	9	1	1	46	3	2	2	2	1	1	3	3	3	3	2	2	3	2	3	2	2	4	3	2	1	2	1	1	1	1	2	2	1	1	2	2	1	1
964	1	1	9	1	9	1	9	1	1	1	1	9	1	1	46	4	3	3	1	3	3	1	1	3	3	1	1	1	1	3	3	1	2	4	3	1	2	1	1	1	1	2	1	2	1	2	2	1	1
965	1	1	9	1	9	1	9	1	1	1	1	9	1	1	46	4	1	1	3	1	2	3	3	2	3	2	3	2	2	3	3	2	2	3	3	2	1	2	1	2	2	2	2	2	2	2	2	1	1
966	1	1	9	1	9	1	9	1	1	1	1	9	1	1	46	2	3	3	2	1	1	3	3	3	3	3	2	2	3	1	2	3	3	3	3	2	1	2	1	1	1	2	2	1	1	2	2	1	1
967	1	1	9	1	9	1	9	1	1	1	1	9	1	1	46	4	1	2	4	3	4	1	1	4	4	1	2	1	1	4	3	1	2	4	3	2	2	2	1	1	1	1	2	2	1	2	2	2	1
968	1	1	9	1	9	1	9	1	1	1	1	9	1	1	46	3	3	2	2	3	3	2	2	2	3	3	2	1	2	2	3	2	4	3	3	1	2	2	1	1	1	1	2	1	1	2	2	1	1
969	1	1	9	1	9	1	9	1	1	1	1	9	1	1	46	1	3	2	3	2	2	3	3	3	1	3	3	3	3	2	2	3	3	2	3	2	1	2	1	2	2	1	1	2	2	1	1	2	1
970	1	1	9	1	9	1	9	1	1	1	1	9	1	1	46	3	2	2	4	1	3	1	1	3	3	1	1	2	1	3	4	1	3	3	3	1	1	2	1	1	1	2	2	1	1	2	2	1	2
971	1	1	9	1	9	1	9	1	1	1	1	9	1	1	46	3	3	2	1	1	1	3	4	3	3	3	1	3	1	3	3	1	3	3	1	2	1	2	1	2	2	1	1	2	1	2	2	2	1
972	1	1	9	1	9	1	9	1	1	1	1	9	1	1	46	1	2	4	1	1	1	4	4	1	1	4	4	4	4	1	1	4	4	1	1	2	1	2	1	2	2	1	1	2	2	2	2	2	2
973	1	1	9	1	9	1	9	1	1	1	1	9	1	1	46	4	1	1	1	3	3	1	1	4	4	1	1	1	1	4	4	1	1	4	4	1	2	2	1	1	1	2	2	1	1	2	2	1	1
974	1	1	9	1	9	1	9	1	1	1	1	9	1	1	46	4	3	4	4	4	4	1	1	4	4	4	4	4	4	4	1	4	4	1	1	1	1	2	1	2	1	1	1	2	2	1	1	2	2
975	1	1	9	1	9	1	9	1	2	1	1	9	1	1	47	3	4	4	1	4	4	3	1	2	4	4	4	4	4	1	1	4	4	3	1	1	1	2	2	2	2	1	2	2	2	1	2	1	2
976	1	1	9	1	9	1	9	1	3	3	3	9	2	1	53	3	2	4	1	1	3	2	3	2	2	4	4	3	3	3	2	4	4	2	1	2	1	2	1	2	2	1	1	2	2	1	1	1	2
977	1	1	9	1	9	1	9	1	1	1	1	9	1	1	46	4	3	4	1	4	2	3	1	1	4	4	4	3	4	4	3	4	4	4	1	1	2	2	1	2	1	1	2	2	1	1	1	1	1
978	1	1	9	1	9	1	9	1	2	1	1	9	1	1	47	1	2	4	1	1	1	3	2	4	1	4	1	3	4	1	3	1	1	2	1	1	1	2	1	1	1	2	2	1	1	1	2	1	1
979	1	1	9	1	9	1	9	1	1	1	1	9	1	1	46	3	2	2	3	3	4	1	2	3	3	1	2	2	1	4	3	1	3	3	3	1	2	2	1	1	1	2	2	1	1	2	2	1	1
980	1	1	9	1	9	1	9	1	1	1	1	9	1	1	46	3	2	3	1	3	3	2	3	3	4	3	2	2	2	3	3	3	3	3	3	1	2	1	1	1	1	1	2	1	1	2	2	1	2
981	1	1	9	1	9	1	9	1	1	1	1	9	1	1	46	4	1	4	1	2	1	4	4	1	3	4	4	4	4	1	1	3	4	1	1	2	1	2	2	2	2	1	1	2	2	1	1	1	1
982	1	1	9	1	9	1	9	1	1	1	1	9	2	1	47	3	2	2	2	1	3	2	2	3	2	2	2	3	3	3	2	2	4	3	3	1	2	1	1	1	1	1	2	1	1	2	1	1	2
983	1	1	9	1	9	1	9	1	1	2	1	9	1	1	47	3	2	3	3	1	2	3	4	3	2	3	2	3	4	2	1	4	4	2	2	1	1	2	1	2	1	1	1	2	2	1	1	2	2
984	1	1	9	1	9	1	9	1	1	1	1	9	1	1	46	3	2	1	4	3	3	1	2	3	3	2	2	1	2	3	3	1	3	3	3	1	2	2	1	1	2	1	1	2	1	2	2	1	2
985	1	1	9	1	9	1	9	1	1	1	1	9	1	1	46	4	2	1	4	1	3	1	2	3	4	1	1	1	1	3	3	1	3	4	3	1	2	1	1	1	1	1	2	1	1	2	2	1	1
986	1	1	9	1	9	1	9	1	1	1	1	9	1	1	46	1	4	4	1	1	1	4	4	1	1	4	1	4	1	4	1	1	4	1	1	2	1	2	2	2	1	2	1	2	2	2	2	2	1
987	1	1	9	1	9	1	9	1	1	1	1	9	1	1	46	3	3	2	2	1	1	2	2	2	3	2	2	1	2	3	3	2	4	3	3	2	1	2	1	2	2	1	1	2	2	1	1	2	1
988	1	1	9	1	9	1	9	1	1	1	1	9	1	1	46	4	1	4	4	4	4	1	1	4	4	1	1	1	1	4	4	1	4	4	1	1	1	1	1	1	1	2	2	2	1	2	2	1	1
989	1	1	9	1	9	1	9	1	1	1	1	9	1	1	46	2	3	2	2	2	2	2	2	2	2	3	2	4	3	3	1	2	3	3	1	2	2	2	1	2	2	1	2	1	2	2	2	1	1
990	1	1	9	1	9	1	9	1	1	1	1	9	1	1	46	1	3	4	1	3	1	4	4	4	4	4	4	4	4	4	3	4	4	4	1	2	1	2	2	2	2	1	1	2	2	1	1	2	1
991	1	1	9	1	9	1	9	1	1	1	1	9	1	1	46	4	3	1	4	1	4	1	1	4	4	1	3	1	1	1	4	3	4	4	4	2	1	2	1	1	2	1	1	2	2	1	2	2	1
992	1	1	9	1	9	1	9	1	1	2	1	9	2	2	49	3	3	2	3	1	4	3	2	2	3	3	2	3	3	2	3	3	4	3	3	1	1	1	1	1	2	1	2	1	1	2	1	1	1
993	1	1	9	1	9	1	9	1	1	1	1	9	1	1	46	4	1	1	4	3	4	1	1	4	4	1	1	1	1	4	4	1	1	4	4	1	2	1	1	1	1	2	2	1	1	2	2	1	1
994	1	1	9	1	9	1	9	1	1	1	1	9	1	1	46	4	1	1	4	4	4	4	4	4	4	1	1	1	1	4	4	1	1	4	4	2	1	2	1	1	1	1	1	2	1	1	1	1	1
995	1	1	9	1	9	1	9	1	1	1	1	9	1	1	46	1	4	2	4	1	1	4	4	1	1	4	4	4	4	1	1	4	4	1	1	2	1	2	2	2	2	1	1	2	2	1	1	2	2
996	1	1	9	1	9	1	9	1	1	1	1	9	1	2	47	2	3	3	1	1	2	3	3	2	1	4	3	3	3	2	2	3	4	2	1	2	2	2	1	2	2	1	1	2	2	1	1	2	2
997	1	1	9	1	9	1	9	1	1	1	1	9	1	1	46	1	4	4	1	4	4	4	4	2	2	4	4	4	1	1	1	3	4	1	1	2	1	2	2	2	2	1	1	2	1	2	1	2	1
998	1	1	9	1	9	1	9	1	1	1	1	9	1	1	46	1	4	1	4	3	1	3	4	4	4	1	4	4	3	1	4	1	4	4	4	1	2	1	1	1	1	2	2	1	1	2	2	1	1
999	1	1	9	1	9	1	9	1	1	1	1	9	1	1	46	2	3	4	1	3	2	4	4	1	2	4	3	2	2	3	3	3	3	3	3	1	1	2	2	2	1	1	1	2	2	2	1	2	2
1000	1	1	9	1	9	1	9	1	1	1	1	9	1	1	46	4	1	3	2	4	2	1	1	4	4	1	1	1	1	1	1	3	3	4	4	2	1	1	1	1	1	1	2	1	1	1	1	1	1
1001	1	1	9	1	9	1	9	1	2	1	1	9	1	1	47	3	1	1	3	3	4	1	3	3	4	3	3	2	2	2	2	2	3	2	2	1	2	2	1	1	2	2	1	2	2	1	2	2	1
1002	1	2	9	2	9	2	9	1	1	1	1	9	1	1	49	3	4	4	2	2	2	3	3	2	2	3	3	3	3	2	2	3	3	2	2	2	1	2	1	2	2	1	1	2	2	1	1	2	2
1003	1	2	9	2	9	2	9	1	2	4	2	9	1	1	54	3	4	3	4	3	3	1	1	2	4	1	1	1	1	4	4	1	4	4	3	2	1	2	2	2	2	1	1	2	2	2	1	2	2
1004	1	2	9	2	9	2	9	1	2	2	1	9	1	1	51	2	4	4	1	2	1	2	3	1	3	4	3	4	4	3	3	4	3	3	3	1	2	2	1	2	2	1	1	2	2	1	1	2	2
1005	1	1	9	1	9	1	9	1	1	1	1	9	1	1	46	4	1	1	2	4	3	1	1	3	4	3	1	1	3	2	4	3	1	3	4	1	2	1	1	1	1	2	1	1	2	2	2	1	1
1006	1	1	9	1	9	1	9	1	1	1	2	9	1	1	47	3	3	3	2	3	3	1	2	2	4	3	1	1	2	4	4	3	3	4	4	1	1	2	1	1	1	1	1	1	1	1	2	2	1
1007	1	1	9	2	9	1	9	1	1	1	1	9	1	1	47	4	1	4	1	4	3	3	1	4	1	4	1	4	1	4	1	1	4	3	1	1	2	1	1	1	1	2	2	1	1	2	2	1	1
1008	1	1	9	1	9	1	9	1	1	1	1	9	1	1	46	4	1	3	4	2	2	1	3	2	4	3	2	1	1	4	3	3	2	3	1	2	2	1	1	2	1	1	2	2	1	2	2	1	1
1009	1	1	9	1	9	1	9	1	1	1	1	9	1	1	46	4	4	4	4	1	3	4	2	1	4	4	4	1	4	3	4	4	3	4	4	2	1	2	1	2	2	1	1	1	2	1	1	2	1
1010	1	1	9	1	9	1	9	1	1	1	1	9	1	1	46	3	1	1	4	3	4	1	1	4	4	1	1	1	1	4	4	1	1	4	4	1	2	1	1	1	1	2	2	1	1	2	2	1	1
1011	1	1	9	1	9	1	9	1	1	1	1	9	1	1	46	4	1	4	4	4	4	1	1	3	4	1	1	1	1	4	4	1	4	4	4	1	2	1	1	1	1	2	1	2	2	2	2	1	1
1012	1	1	9	4	1	1	9	2	1	2	1	9	1	2	44	1	4	4	1	1	1	4	4	1	1	4	1	4	4	1	1	4	4	1	1	2	1	2	2	2	2	1	1	2	2	1	1	2	2
1013	1	1	9	1	9	1	9	1	1	1	1	9	1	1	46	4	3	1	1	4	4	1	3	2	4	3	2	3	3	3	4	1	3	4	4	1	2	1	1	1	1	2	2	1	1	2	2	1	1
1014	1	1	9	1	9	1	9	1	1	1	1	9	1	1	46	1	4	4	1	1	1	4	4	1	1	4	3	4	4	2	4	4	4	1	1	2	1	2	2	2	2	1	1	2	2	1	1	2	2
1015	1	1	9	1	9	1	9	1	1	1	1	9	1	1	46	3	3	4	1	3	1	2	1	1	4	3	1	1	4	3	4	2	2	4	4	1	1	2	1	2	1	1	1	2	2	2	2	2	2
1016	1	1	9	1	9	1	9	1	1	1	1	9	1	1	46	1	3	4	3	1	2	4	4	3	1	4	4	3	1	4	1	4	4	3	1	2	2	2	1	2	2	1	1	1	2	1	1	2	2
1017	1	1	9	2	9	1	9	2	3	1	1	9	1	1	50	1	3	4	1	1	1	4	3	2	4	4	3	4	4	1	3	4	4	1	3	2	1	2	1	2	2	1	1	2	2	1	1	2	2
1018	1	1	9	1	9	1	9	1	1	1	1	1	1	1	38	1	3	4	4	3	3	4	3	3	2	4	3	4	4	3	3	4	4	4	1	2	1	2	2	2	2	1	1	2	2	1	1	2	2
1019	1	1	9	1	9	1	9	1	1	1	1	9	1	1	46	4	1	1	4	4	4	1	1	4	4	1	2	2	1	4	4	1	2	4	4	1	2	1	1	1	1	2	2	1	1	2	2	1	1
1020	1	1	9	1	9	1	9	1	1	1	1	9	1	1	46	3	3	4	2	3	1	3	3	4	4	3	2	3	1	1	3	4	3	1	4	2	2	2	1	2	1	1	2	2	1	2	1	1	2
1021	1	1	9	1	9	1	9	1	1	1	1	9	1	1	46	1	4	2	3	1	1	4	4	4	1	4	4	4	4	3	3	3	4	1	1	2	2	2	1	1	1	1	1	1	1	2	2	1	1
1022	1	1	9	1	9	1	9	1	1	1	1	9	1	1	46	4	2	1	3	3	3	1	1	3	4	1	1	3	1	4	2	1	4	4	4	2	1	1	1	2	2	2	2	2	1	2	2	2	1
[truncated: 42 more columns]
